# Supplementary material for: Integrative Analysis of miRNAs Involved in Fat Deposition in Different Pig Breeds
Source: Genes (Basel). 2022 Dec 28;14(1):94. doi: 10.3390/genes14010094 (PMC9859024; doi:10.3390/genes14010094)
Supplement: Supplementary file 1 [file genes-14-00094-s001.zip]

Archive with 9 entries (9 files):
- Table S1 Up-regulated expressed miRNAs.xls
- Table S2 Down-regulated expressed miRNAs.xls
- Table S3 Target genes of up-regulation expressed miRNAs.xlsb
- Table S4 Target genes of down-regulation expressed miRNAs.xlsb
- Table S5 GO analyses of the target genes.xls
- Table S6 GO analyses of the target genes.xls
- Table S7 KEGG enrichment analyses of the target genes.xls
- Table S8 The genes regulated by various miRNAs.pdf
- Table S9 Validation of sequencing data by qRT-PCR.xls
