# Supplementary material for: Integrative Analysis of miRNAs Involved in Fat Deposition in Different Pig Breeds
Source: Genes (Basel). 2022 Dec 28;14(1):94. doi: 10.3390/genes14010094 (PMC9859024; doi:10.3390/genes14010094)
Supplement: Supplementary file 1 [file genes-14-00094-s001.zip › Table S1 Up-regulated expressed miRNAs.xls]

## Sheet: Sheet1
Up-regulated expressed miRNAs between the Laiwu pig and Large white adipose tissue
miR_name	miR_seq	seq_len	mean(D)	mean(L)	fold_change(L/D)	log2(fold_change)	p_value	q_value
ssc-miR-95_R1-22L22	TTCAACGGGTATTTATTGAGCAT	23	16.2502	33.4142	2.05623	1.04	2.02008e-12	9.87269e-11
ssc-miR-885-5p_R1-19L22	TCCATTACACTACCCTGCC	19	2.10434	32.0825	15.2459	3.93035	1.16853e-59	1.04993e-57
ssc-miR-874_R1-23L23	CTGCCCTGGCCCGAGGGACCGACT	24	5.26086	10.5327	2.0021	1.00151	0.000163292	0.00465206
ssc-miR-499-5p_R1-21L21	TTAAGACTTGCAGTGATGTTTAACT	25	4.55941	15.8597	3.47844	1.79844	5.66386e-13	2.88896e-11
ssc-miR-486_R1-22L22	TCCTGTACTGAGCTGCCCCGAGTT	24	19.2898	387.654	20.0963	4.32886	0	0
ssc-miR-451_R1-22L24	AAACCGTTACCATTACTGAGTTA	23	10.171	30.0244	2.95196	1.56167	1.26892e-19	7.4857e-18
ssc-miR-331-3p_R1-21L21	GCCCCTGGGCCTATCCTAGAAAT	23	21.2772	46.3683	2.17924	1.12383	1.03847e-18	5.97535e-17
ssc-miR-208b_R1-21L22	ATAAGACGAACAAAAGGTTTGC	22	0	10.6538	Inf	Inf	6.84814e-28	4.5449e-26
ssc-miR-206_R1-16L22	TGGAATGTAAGGAAGTATGT	20	2.22125	10560.4	4754.24	12.215	0	0
ssc-miR-204_R1-22L22	TTCCCTTTGTCATCCTATGCCTA	23	12.8599	37.4094	2.909	1.54052	1.09978e-23	6.90646e-22
ssc-miR-144_R3-19L19	TGCAGTATAGATGATGTACT	20	8.65119	21.5498	2.49096	1.3167	1.31617e-11	6.22413e-10
ssc-miR-133b_R1-20L23	TTTGGTCCCCTTCAACCAGCCGT	23	17.1855	7382.97	429.606	8.74687	0	0
ssc-miR-133a-5p_R1-22L22	AGCTGGTAAAATGGAACCAAATCT	24	0.818356	272.883	333.453	8.38134	0	0
ssc-miR-133a-3p_R1-21L21	TTGGTCCCCTTCAACCAGCTGA	22	10.7555	6761.9	628.691	9.29621	0	0
ssc-miR-128_R1-21L21	TCACAGTGAACCGGTCTCTTTTTT	24	2.9227	64.7703	22.1611	4.46996	1.45572e-106	1.66702e-104
ssc-miR-122_R1-22L23	TGGAGTGTGACAATGGTGTTTGC	23	5.72849	24.5764	4.29021	2.10105	3.50948e-23	2.16893e-21
ssc-miR-1_R1-21L21	TGGAATGTAAAGAAGTGTGTAC	22	11.8077	7634.67	646.584	9.33669	0	0
ssc-m0756-5p	TCCTGTACTGAGCTGCCCCAAG	22	0.58454	27.7241	47.429	5.5677	4.03638e-63	3.74184e-61
ssc-m0649-3p	TGGAATGTAAAGAAGTATGTGC	22	1.28599	681.481	529.928	9.04965	0	0
ssc-m0647-5p	AGCTGGTAAAATGGAGCCAAAT	22	0	32.3246	Inf	Inf	3.80206e-83	3.89563e-81
ssc-m0647-3p	TTGGTCCCCTTCAACCGGCTGT	22	1.05217	1046.86	994.95	9.95848	0	0
ssc-m0644-3p	CCGACCTCCCGTAGCTCACT	20	0	20.7023	Inf	Inf	1.63828e-53	1.40706e-51
ssc-m0636-5p	TCCTGTACCGAGCTGCCCCGAG	22	9.11882	388.501	42.6043	5.41293	0	0
ssc-m0634-5p	TTAAGACTTGCAGTGATGT	19	131.755	403.271	3.06076	1.61389	6.49703e-256	1.14983e-253
ssc-m0606-3p	TCACAGTGAACCGGCCTCTTTC	22	97.9689	1160.66	11.8472	3.56648	0	0
ssc-m0518-5p	TTTGCTCTGCTCCTGCCACATGCA	24	4.32559	13.1962	3.05073	1.60915	1.14269e-09	5.03672e-08
ssc-m0516-3p	TCACAGTGAACCGGTCTCTT	20	196.99	1557.76	7.9078	2.98328	0	0
ssc-m0502-5p	TGGAATGTGAGGAAGTGTGTGA	22	0	19.3706	Inf	Inf	4.0736e-50	3.39871e-48
ssc-m0474-3p	TACAGTATAGATGGTGTACT	20	10.9893	29.4191	2.67705	1.42065	5.1072e-17	2.84072e-15
ssc-m0320-3p	TGGAATGTAAGGAAGTGTGTGC	22	0.58454	1933.43	3307.6	11.6916	0	0
ssc-m0316-5p	GGGGGTGTAGCTCAGTGGTA	20	13.912	42.3731	3.04579	1.60681	3.79392e-28	2.53229e-26
ssc-m0261-5p	AGCTGGTAAAATGGAACCAA	20	0.116908	31.7193	271.319	8.08384	1.78455e-79	1.81257e-77
ssc-m0261-3p	GGTCCCCTTCAACCAGCTGT	20	0	27.6031	Inf	Inf	4.15921e-71	3.94976e-69
ssc-m0198-5p	CACCTGCCACAGGGCCTTGACTGC	24	0.58454	14.5279	24.8536	4.63538	8.14794e-31	5.69896e-29
ssc-m0198-3p	GTCACGGACCCTTTGGCAGATGA	23	9.70336	31.3561	3.23147	1.69219	1.27227e-22	7.69994e-21
ssc-m0160-5p	AAACCGTTACCATTACTC	18	2.22125	21.7919	9.81064	3.29435	1.68038e-35	1.26631e-33
ssc-m0092-3p	CTGGACTTGGAGTCAGAAG	19	740.261	2018.29	2.72646	1.44703	0	0
ssc-m0058-5p	TTCCCTTTGTCATCCTATGCCTGT	24	4.79323	25.4239	5.30413	2.40712	1.39475e-27	9.15249e-26
ssc-m0048-5p	TGGAGTGTGACAATGGTGT	19	5.14395	33.1721	6.44876	2.68902	1.58435e-39	1.24202e-37
ssc-m0024-3p	ACCACCGACCGTTGACTGTA	20	17.1855	71.0658	4.13523	2.04797	1.82965e-62	1.66964e-60
