# Supplementary material for: Integrative Analysis of miRNAs Involved in Fat Deposition in Different Pig Breeds
Source: Genes (Basel). 2022 Dec 28;14(1):94. doi: 10.3390/genes14010094 (PMC9859024; doi:10.3390/genes14010094)
Supplement: Supplementary file 1 [file genes-14-00094-s001.zip › Table S2 Down-regulated expressed miRNAs.xls]

## Sheet: Sheet1
Down-regulated expressed miRNAs between the Laiwu pig and Large white adipose tissue
miR_name	miR_seq	seq_len	mean(D)	mean(L)	fold_change(L/D)	log2(fold_change)	p_value	q_value
ssc-miR-758_R1-21L21	TTTGTGACCTGGTCCACTAACT	22	17.4193	5.81117	0.333606	-1.58378	5.96e-12	2.85e-10
ssc-miR-542-3p_R1-22L22	TGTGACAGATTGATAACTGAAAA	23	31.5651	7.5061	0.237797	-2.0722	2.34e-28	1.6e-26
ssc-miR-455-3p_R1-21L21	GCAGTCCATGGGCATATACACG	22	34.1371	12.833	0.375925	-1.41148	4.41e-19	2.58e-17
ssc-miR-452_R1-22L22	AACTGTTTGCAGAGGAAACTGAGAT	25	24.083	9.32209	0.387081	-1.36929	2.55e-13	1.33e-11
ssc-miR-450c-5p_R1-22L22	TTTTGCGATGTGTTCCTAATACT	23	166.243	63.4386	0.381602	-1.38986	2.94e-85	3.07e-83
ssc-miR-411_R1-19L20	TATGTAACACGGTCCACTAAT	21	25.369	10.4117	0.410409	-1.28486	7.76e-13	3.91e-11
ssc-miR-374b-5p_R1-22L22	ATATAATACAACCTGCTAAGTGC	23	15.0811	6.7797	0.449549	-1.15345	4.27e-07	1.62e-05
ssc-miR-27b-3p_R1-21L21	TTCACAGTGGCTAAGTTCTGCAAG	24	5127.7	2329.43	0.454284	-1.13833	0	0
ssc-miR-27a_R1-21L21	TTCACAGTGGCTAAGTTCCGCTA	23	314.599	149.759	0.47603	-1.07088	3.58e-108	4.14e-106
ssc-miR-218b	TTGTGCTTGATCTAACCATGTG	22	49.1013	8.71676	0.177526	-2.4939	1.44e-52	1.21e-50
ssc-miR-21_R1-22L22	TAGCTTATCAGACTGATGTTGACTT	25	3028.38	999.764	0.330131	-1.59889	0	0
ssc-miR-199b-5p_R1-22L22	CCCAGTGTTTAGACTATCTGTTAT	24	2151.92	725.307	0.33705	-1.56896	0	0
ssc-miR-199b-3p_R1-22L22	TACAGTAGTCTGCACATTGGTTAG	24	1496.07	552.788	0.369493	-1.43638	0	0
ssc-miR-199a-3p_R1-22L22	TACAGTAGTCTGCACATTGGTTAC	24	5969.32	2422.29	0.40579	-1.30119	0	0
ssc-miR-152_R1-21L21	TCAGTGCATGACAGAACTTGGTTA	24	1223.09	396.733	0.32437	-1.62429	0	0
ssc-miR-148a-5p_R1-19L22	AAAGTTCTGAGACACTCCG	19	99.3717	47.579	0.478798	-1.06251	7.05e-35	5.25e-33
ssc-miR-148a-3p_R1-22L22	TCAGTGCACTACAGAACTTTGTGT	24	18913.5	8141.93	0.430483	-1.21597	0	0
ssc-miR-136_R1-19L23	AGGACTCCATTTGTTTTGATGA	22	10.8724	3.75305	0.345189	-1.53454	1.26e-07	4.98e-06
ssc-miR-1285_R1-24L24	CTGGGCAACATAGCGAGACCCCGTCTC	27	13.4444	5.69011	0.423232	-1.24048	4.6e-07	1.74e-05
ssc-miR-126-5p_R1-20L21	CATTATTACTTTTGGTACGC	20	84.5244	40.0729	0.474098	-1.07674	1.69e-30	1.17e-28
ssc-miR-103_R1-23L23	AGCAGCATTGTACAGGGCTATGAAAA	26	1217.6	581.965	0.477962	-1.06503	0	0
ssc-m0787-3p	TCAGTGCACTACAGAACTTCG	21	1127.81	474.095	0.420367	-1.25028	0	0
ssc-m0767-5p	TTTTGCGATGTGTTCCTAATT	21	104.399	29.298	0.280635	-1.83323	4.22e-78	4.25e-76
ssc-m0766-5p	TTTTGCGATGTGTCCCTAATAC	22	17.8869	5.81117	0.324884	-1.622	1.35e-12	6.71e-11
ssc-m0765-3p	TTGTGACAGATTGATAACTGA	21	62.6627	9.80635	0.156494	-2.67582	3.08e-71	2.95e-69
ssc-m0763-5p	TAAACATCCTCGACTGGAAGCT	22	5552.31	2533.91	0.456371	-1.13172	0	0
ssc-m0749-3p	ATATACAAGGACAAGCTCTCTG	22	987.288	444.676	0.450401	-1.15072	0	0
ssc-m0735-5p	TATGTGCCTTTGGACTACATCGTG	24	33.4357	15.8597	0.474333	-1.07603	6.68e-13	3.38e-11
ssc-m0729-5p	TCGTGCTTGATCTAACCATGT	21	56.1158	9.80635	0.174752	-2.51662	2.16e-60	1.96e-58
ssc-m0714-5p	AACTGTTTGCAGAGGAAACTGT	22	52.9593	17.6756	0.333759	-1.58312	1.39e-33	1.01e-31
ssc-m0714-3p	TCAGTCTCAACTGCAAAGA	19	50.2704	15.8597	0.315487	-1.66435	4.5e-34	3.29e-32
ssc-m0624-5p	TGAGAACTGAATTCCATGGGT	21	400.059	184.505	0.461194	-1.11656	3.02e-146	3.92e-144
ssc-m0622-5p	TTGTGCTTGATCTAACCA	18	163.554	33.7774	0.206521	-2.27564	5.68e-156	7.45e-154
ssc-m0494-3p	TCAGTGCATGACAGAACTTGGT	22	1449.54	608.478	0.419773	-1.25232	0	0
ssc-m0478-5p	TAGCAGCACAGAAATATTGGC	21	233.699	113.681	0.486442	-1.03966	3.53e-77	3.53e-75
ssc-m0477-5p	CAGCAGCACACTGTGGTTTGT	21	207.745	83.1724	0.400357	-1.32064	1.32e-98	1.46e-96
ssc-m0470-5p	TAGCTTATCAGGCTGATGTTG	21	2530.12	1033.78	0.40859	-1.29127	0	0
ssc-m0418-5p	TCCTTCATTCCACCGGAGTCTGAG	24	138.419	5.69011	0.0411078	-4.60444	1.63e-221	2.54e-219
ssc-m0414-3p	ACAGTAGTCTGCACATTGGG	20	3997.08	1699.53	0.425191	-1.23382	0	0
ssc-m0410-5p	TGGCTCAGTTCAGCAGGCAC	20	14.9642	5.69011	0.380247	-1.39499	5.98e-09	2.57e-07
ssc-m0362-5p	TGAGTGTGTGTGTGTGAGTGTGTGT	25	19.1729	9.07995	0.473583	-1.07831	5.86e-08	2.35e-06
ssc-m0339-3p	TCGGATCCGTCTGAGCTTG	19	179.804	77.2401	0.429579	-1.21901	4.25e-76	4.2e-74
ssc-m0287-5p	TGGCTCAGTTTAGCAGGAAA	20	20.342	9.20102	0.452317	-1.14459	4.64e-09	2e-07
ssc-m0263-3p	TACAGTACTGTGATAACTGA	20	2040.98	1017.44	0.498506	-1.00432	0	0
ssc-m0251-3p	TAATACTGCCTGGTAATGATGAC	23	13.4444	0.847462	0.0630345	-3.98771	2.18e-21	1.3e-19
ssc-m0202-3p	TCAGCGCATCACAGAACTTTGT	22	570.978	219.13	0.383779	-1.38165	4.86e-286	9.31e-284
ssc-m0114-5p	CCCAGTGTTCAGACTACCTGC	21	1974.34	673.975	0.341367	-1.5506	0	0
ssc-m0114-3p	ACAGTAGTCTGCACATTGGTTTA	23	727.869	315.619	0.433621	-1.20549	1.45e-297	2.82e-295
ssc-m0066-3p	CTGTGCGTGTGACAGCGGCTGAGA	24	12.9768	6.0533	0.466472	-1.10014	6.55e-06	0.000225842
ssc-m0061-5p	CCCAGTGTTTAGACTATCTGTC	22	597.049	224.941	0.376754	-1.4083	2.47e-307	4.98e-305
ssc-m0061-3p	ATAGTAGTCTGCACATTGGTT	21	1217.13	557.509	0.458053	-1.12641	0	0
ssc-m0023-5p	TGTGCCTTTGGACTACATCGT	21	180.506	67.1917	0.372241	-1.42569	8.25e-96	8.93e-94
ssc-m0023-3p	CAGTCCATGGGCATATACACCA	22	27.2395	10.2906	0.377782	-1.40437	2.14e-15	1.16e-13
ssc-let-7i_R1-19L19	TGAGGTAGTAGTTTGTGCTGTT	22	5780.4	2883.67	0.498871	-1.00326	0	0
