# Supplementary material for: Integrative Analysis of miRNAs Involved in Fat Deposition in Different Pig Breeds
Source: Genes (Basel). 2022 Dec 28;14(1):94. doi: 10.3390/genes14010094 (PMC9859024; doi:10.3390/genes14010094)
Supplement: Supplementary file 1 [file genes-14-00094-s001.zip › Table S5 GO analyses of the target genes.xls]

## Sheet: GO analyses of the target genes
GO analyses of the target genes of up-regulation expressed miRNAs in Laiwu pig and Large white adipose tissue
Category	Term	Count	%	Pvalue	Genes	List Total	Pop Hits	Pop Total	Benjamini
GOTERM_CC_FAT	GO:0031224~intrinsic to membrane	9	6.81818	0.017451	ENSSSCT00000012393	11	508	1203	0.0321121
GOTERM_CC_FAT	GO:0031224~intrinsic to membrane	9	6.81818	0.017451	ENSSSCT00000001633	11	508	1203	0.0321121
GOTERM_CC_FAT	GO:0031224~intrinsic to membrane	9	6.81818	0.017451	ENSSSCT00000012439	11	508	1203	0.0321121
GOTERM_CC_FAT	GO:0031224~intrinsic to membrane	9	6.81818	0.017451	ENSSSCT00000001956	11	508	1203	0.0321121
GOTERM_CC_FAT	GO:0031224~intrinsic to membrane	9	6.81818	0.017451	ENSSSCT00000010593	11	508	1203	0.0321121
GOTERM_CC_FAT	GO:0031224~intrinsic to membrane	9	6.81818	0.017451	ENSSSCT00000012318	11	508	1203	0.0321121
GOTERM_CC_FAT	GO:0031224~intrinsic to membrane	9	6.81818	0.017451	ENSSSCT00000005078	11	508	1203	0.0321121
GOTERM_CC_FAT	GO:0031224~intrinsic to membrane	9	6.81818	0.017451	ENSSSCT00000002281	11	508	1203	0.0321121
GOTERM_MF_FAT	GO:0005496~steroid binding	3	2.27273	0.0209069	ENSSSCT00000008067	19	20	1569	0.0177213
GOTERM_MF_FAT	GO:0005496~steroid binding	3	2.27273	0.0209069	ENSSSCT00000001956	19	20	1569	0.0177213
GOTERM_BP_FAT	GO:0048477~oogenesis	2	1.51515	0.0333306	ENSSSCT00000001956	17	3	1425	0.0292648
GOTERM_BP_FAT	GO:0007292~female gamete generation	2	1.51515	0.0333306	ENSSSCT00000001956	17	3	1425	0.0292648
GOTERM_CC_FAT	GO:0005886~plasma membrane	6	4.54545	0.0369855	ENSSSCT00000012393	11	249	1203	0.0339365
GOTERM_CC_FAT	GO:0005886~plasma membrane	6	4.54545	0.0369855	ENSSSCT00000001633	11	249	1203	0.0339365
GOTERM_CC_FAT	GO:0005886~plasma membrane	6	4.54545	0.0369855	ENSSSCT00000013522	11	249	1203	0.0339365
GOTERM_CC_FAT	GO:0005886~plasma membrane	6	4.54545	0.0369855	ENSSSCT00000001956	11	249	1203	0.0339365
GOTERM_CC_FAT	GO:0005886~plasma membrane	6	4.54545	0.0369855	ENSSSCT00000010593	11	249	1203	0.0339365
GOTERM_MF_FAT	GO:0004879~ligand-dependent nuclear receptor activity	3	5.76923	0.00789331	ENSSSCT00000001642	11	22	1569	0.0271658
GOTERM_MF_FAT	GO:0004879~ligand-dependent nuclear receptor activity	3	5.76923	0.00789331	ENSSSCT00000005925	11	22	1569	0.0271658
GOTERM_MF_FAT	GO:0005496~steroid binding	4	2.91971	0.000732	ENSSSCT00000001642	16	20	1569	0.0373557
GOTERM_MF_FAT	GO:0005496~steroid binding	4	2.91971	0.000732	ENSSSCT00000008067	16	20	1569	0.0373557
GOTERM_MF_FAT	GO:0005496~steroid binding	4	2.91971	0.000732	ENSSSCT00000001956	16	20	1569	0.0373557
GOTERM_MF_FAT	GO:0008289~lipid binding	4	2.91971	0.0198782	ENSSSCT00000001642	16	63	1569	0.0240669
GOTERM_MF_FAT	GO:0008289~lipid binding	4	2.91971	0.0198782	ENSSSCT00000008067	16	63	1569	0.0240669
GOTERM_MF_FAT	GO:0008289~lipid binding	4	2.91971	0.0198782	ENSSSCT00000001956	16	63	1569	0.0240669
GOTERM_BP_FAT	GO:0048477~oogenesis	2	1.45985	0.0292054	ENSSSCT00000001956	15	3	1425	0.0479822
GOTERM_BP_FAT	GO:0007292~female gamete generation	2	1.45985	0.0292054	ENSSSCT00000001956	15	3	1425	0.0479822
GOTERM_MF_FAT	GO:0003677~DNA binding	5	8.77193	0.0106578	ENSSSCT00000001642	11	150	1569	0.0297841
GOTERM_MF_FAT	GO:0003677~DNA binding	5	8.77193	0.0106578	ENSSSCT00000018727	11	150	1569	0.0297841
GOTERM_MF_FAT	GO:0003677~DNA binding	5	8.77193	0.0106578	ENSSSCT00000001722	11	150	1569	0.0297841
GOTERM_MF_FAT	GO:0003677~DNA binding	5	8.77193	0.0106578	ENSSSCT00000010870	11	150	1569	0.0297841
GOTERM_MF_FAT	GO:0003677~DNA binding	5	8.77193	0.0106578	ENSSSCT00000008067	11	150	1569	0.0297841
GOTERM_MF_FAT	GO:0003677~DNA binding	5	8.77193	0.0106578	ENSSSCT00000010869	11	150	1569	0.0297841
GOTERM_BP_FAT	GO:0051252~regulation of RNA metabolic process	4	7.01754	0.0134248	ENSSSCT00000001642	8	113	1425	0.0148432
GOTERM_BP_FAT	GO:0051252~regulation of RNA metabolic process	4	7.01754	0.0134248	ENSSSCT00000001722	8	113	1425	0.0148432
GOTERM_BP_FAT	GO:0051252~regulation of RNA metabolic process	4	7.01754	0.0134248	ENSSSCT00000010870	8	113	1425	0.0148432
GOTERM_BP_FAT	GO:0051252~regulation of RNA metabolic process	4	7.01754	0.0134248	ENSSSCT00000008067	8	113	1425	0.0148432
GOTERM_BP_FAT	GO:0051252~regulation of RNA metabolic process	4	7.01754	0.0134248	ENSSSCT00000010869	8	113	1425	0.0148432
GOTERM_BP_FAT	GO:0006355~regulation of transcription, DNA-dependent	4	7.01754	0.0134248	ENSSSCT00000001642	8	113	1425	0.0148432
GOTERM_BP_FAT	GO:0006355~regulation of transcription, DNA-dependent	4	7.01754	0.0134248	ENSSSCT00000001722	8	113	1425	0.0148432
GOTERM_BP_FAT	GO:0006355~regulation of transcription, DNA-dependent	4	7.01754	0.0134248	ENSSSCT00000010870	8	113	1425	0.0148432
GOTERM_BP_FAT	GO:0006355~regulation of transcription, DNA-dependent	4	7.01754	0.0134248	ENSSSCT00000008067	8	113	1425	0.0148432
GOTERM_BP_FAT	GO:0006355~regulation of transcription, DNA-dependent	4	7.01754	0.0134248	ENSSSCT00000010869	8	113	1425	0.0148432
GOTERM_MF_FAT	GO:0003700~transcription factor activity	4	7.01754	0.0173307	ENSSSCT00000001642	11	92	1569	0.125059
GOTERM_MF_FAT	GO:0003700~transcription factor activity	4	7.01754	0.0173307	ENSSSCT00000001722	11	92	1569	0.125059
GOTERM_MF_FAT	GO:0003700~transcription factor activity	4	7.01754	0.0173307	ENSSSCT00000010870	11	92	1569	0.125059
GOTERM_MF_FAT	GO:0003700~transcription factor activity	4	7.01754	0.0173307	ENSSSCT00000008067	11	92	1569	0.125059
GOTERM_MF_FAT	GO:0003700~transcription factor activity	4	7.01754	0.0173307	ENSSSCT00000010869	11	92	1569	0.125059
GOTERM_BP_FAT	GO:0045449~regulation of transcription	4	7.01754	0.026571	ENSSSCT00000001642	8	145	1425	0.0483042
GOTERM_BP_FAT	GO:0045449~regulation of transcription	4	7.01754	0.026571	ENSSSCT00000001722	8	145	1425	0.0483042
GOTERM_BP_FAT	GO:0045449~regulation of transcription	4	7.01754	0.026571	ENSSSCT00000010870	8	145	1425	0.0483042
GOTERM_BP_FAT	GO:0045449~regulation of transcription	4	7.01754	0.026571	ENSSSCT00000008067	8	145	1425	0.0483042
GOTERM_BP_FAT	GO:0045449~regulation of transcription	4	7.01754	0.026571	ENSSSCT00000010869	8	145	1425	0.0483042
GOTERM_MF_FAT	GO:0030528~transcription regulator activity	4	7.01754	0.0344255	ENSSSCT00000001642	11	119	1569	0.0319789
GOTERM_MF_FAT	GO:0030528~transcription regulator activity	4	7.01754	0.0344255	ENSSSCT00000001722	11	119	1569	0.0319789
GOTERM_MF_FAT	GO:0030528~transcription regulator activity	4	7.01754	0.0344255	ENSSSCT00000010870	11	119	1569	0.0319789
GOTERM_MF_FAT	GO:0030528~transcription regulator activity	4	7.01754	0.0344255	ENSSSCT00000008067	11	119	1569	0.0319789
GOTERM_MF_FAT	GO:0030528~transcription regulator activity	4	7.01754	0.0344255	ENSSSCT00000010869	11	119	1569	0.0319789
GOTERM_MF_FAT	GO:0004879~ligand-dependent nuclear receptor activity	4	1.52091	0.00994544	ENSSSCT00000001642	34	22	1569	0.0169255
GOTERM_MF_FAT	GO:0004879~ligand-dependent nuclear receptor activity	4	1.52091	0.00994544	ENSSSCT00000005925	34	22	1569	0.0169255
GOTERM_MF_FAT	GO:0004879~ligand-dependent nuclear receptor activity	4	1.52091	0.00994544	ENSSSCT00000008067	34	22	1569	0.0169255
GOTERM_MF_FAT	GO:0009055~electron carrier activity	5	1.90114	0.0309134	ENSSSCT00000013375	34	58	1569	0.118432
GOTERM_MF_FAT	GO:0009055~electron carrier activity	5	1.90114	0.0309134	ENSSSCT00000011585	34	58	1569	0.118432
GOTERM_MF_FAT	GO:0009055~electron carrier activity	5	1.90114	0.0309134	ENSSSCT00000000917	34	58	1569	0.118432
GOTERM_MF_FAT	GO:0009055~electron carrier activity	5	1.90114	0.0309134	ENSSSCT00000010866	34	58	1569	0.118432
GOTERM_MF_FAT	GO:0009055~electron carrier activity	5	1.90114	0.0309134	ENSSSCT00000001920	34	58	1569	0.118432
GOTERM_MF_FAT	GO:0004937~alpha1-adrenergic receptor activity	2	0.760456	0.0416358	ENSSSCT00000007811	34	2	1569	0.0351227
GOTERM_MF_FAT	GO:0004937~alpha1-adrenergic receptor activity	2	0.760456	0.0416358	ENSSSCT00000010593	34	2	1569	0.0351227
GOTERM_MF_FAT	GO:0050660~FAD binding	3	1.14068	0.0479175	ENSSSCT00000013375	34	17	1569	0.237651
GOTERM_MF_FAT	GO:0050660~FAD binding	3	1.14068	0.0479175	ENSSSCT00000000917	34	17	1569	0.237651
GOTERM_MF_FAT	GO:0050660~FAD binding	3	1.14068	0.0479175	ENSSSCT00000010866	34	17	1569	0.237651
GOTERM_MF_FAT	GO:0008289~lipid binding	4	2.85714	0.0237757	ENSSSCT00000001642	17	63	1569	0.00785624
GOTERM_MF_FAT	GO:0008289~lipid binding	4	2.85714	0.0237757	ENSSSCT00000000393	17	63	1569	0.00785624
GOTERM_MF_FAT	GO:0008289~lipid binding	4	2.85714	0.0237757	ENSSSCT00000005057	17	63	1569	0.00785624
GOTERM_MF_FAT	GO:0008289~lipid binding	4	2.85714	0.0237757	ENSSSCT00000007943	17	63	1569	0.00785624
GOTERM_MF_FAT	GO:0005496~steroid binding	3	2	0.038867	ENSSSCT00000008067	26	20	1569	0.042981
GOTERM_MF_FAT	GO:0005496~steroid binding	3	2	0.038867	ENSSSCT00000001956	26	20	1569	0.042981
GOTERM_BP_FAT	GO:0048477~oogenesis	2	1.33333	0.0435924	ENSSSCT00000001956	22	3	1425	0.00993208
GOTERM_BP_FAT	GO:0007292~female gamete generation	2	1.33333	0.0435924	ENSSSCT00000001956	22	3	1425	0.00993208
GOTERM_CC_FAT	GO:0015630~microtubule cytoskeleton	5	2.46305	0.000109	ENSSSCT00000006656	22	16	1203	0.102622
GOTERM_CC_FAT	GO:0015630~microtubule cytoskeleton	5	2.46305	0.000109	ENSSSCT00000001501	22	16	1203	0.102622
GOTERM_CC_FAT	GO:0015630~microtubule cytoskeleton	5	2.46305	0.000109	ENSSSCT00000008250	22	16	1203	0.102622
GOTERM_CC_FAT	GO:0015630~microtubule cytoskeleton	5	2.46305	0.000109	ENSSSCT00000007936	22	16	1203	0.102622
GOTERM_CC_FAT	GO:0005874~microtubule	4	1.97044	0.000509	ENSSSCT00000001501	22	10	1203	0.00609609
GOTERM_CC_FAT	GO:0005874~microtubule	4	1.97044	0.000509	ENSSSCT00000008250	22	10	1203	0.00609609
GOTERM_CC_FAT	GO:0005874~microtubule	4	1.97044	0.000509	ENSSSCT00000007936	22	10	1203	0.00609609
GOTERM_CC_FAT	GO:0044430~cytoskeletal part	5	2.46305	0.0025313	ENSSSCT00000006656	22	35	1203	0.0200719
GOTERM_CC_FAT	GO:0044430~cytoskeletal part	5	2.46305	0.0025313	ENSSSCT00000001501	22	35	1203	0.0200719
GOTERM_CC_FAT	GO:0044430~cytoskeletal part	5	2.46305	0.0025313	ENSSSCT00000008250	22	35	1203	0.0200719
GOTERM_CC_FAT	GO:0044430~cytoskeletal part	5	2.46305	0.0025313	ENSSSCT00000007936	22	35	1203	0.0200719
GOTERM_BP_FAT	GO:0043623~cellular protein complex assembly	3	1.47783	0.00309649	ENSSSCT00000001501	27	5	1425	0.00248226
GOTERM_BP_FAT	GO:0043623~cellular protein complex assembly	3	1.47783	0.00309649	ENSSSCT00000008250	27	5	1425	0.00248226
GOTERM_BP_FAT	GO:0007018~microtubule-based movement	3	1.47783	0.00309649	ENSSSCT00000001501	27	5	1425	0.00248226
GOTERM_BP_FAT	GO:0007018~microtubule-based movement	3	1.47783	0.00309649	ENSSSCT00000008250	27	5	1425	0.00248226
GOTERM_BP_FAT	GO:0051258~protein polymerization	3	1.47783	0.00309649	ENSSSCT00000001501	27	5	1425	0.00248226
GOTERM_BP_FAT	GO:0051258~protein polymerization	3	1.47783	0.00309649	ENSSSCT00000008250	27	5	1425	0.00248226
GOTERM_CC_FAT	GO:0005856~cytoskeleton	6	2.95567	0.00409372	ENSSSCT00000006656	22	65	1203	0.0243123
GOTERM_CC_FAT	GO:0005856~cytoskeleton	6	2.95567	0.00409372	ENSSSCT00000006154	22	65	1203	0.0243123
GOTERM_CC_FAT	GO:0005856~cytoskeleton	6	2.95567	0.00409372	ENSSSCT00000001501	22	65	1203	0.0243123
GOTERM_CC_FAT	GO:0005856~cytoskeleton	6	2.95567	0.00409372	ENSSSCT00000008250	22	65	1203	0.0243123
GOTERM_CC_FAT	GO:0005856~cytoskeleton	6	2.95567	0.00409372	ENSSSCT00000007936	22	65	1203	0.0243123
GOTERM_MF_FAT	GO:0005496~steroid binding	4	1.97044	0.00634468	ENSSSCT00000001642	32	20	1569	0.0464074
GOTERM_MF_FAT	GO:0005496~steroid binding	4	1.97044	0.00634468	ENSSSCT00000008067	32	20	1569	0.0464074
GOTERM_MF_FAT	GO:0005496~steroid binding	4	1.97044	0.00634468	ENSSSCT00000001956	32	20	1569	0.0464074
GOTERM_BP_FAT	GO:0007017~microtubule-based process	3	1.47783	0.00635768	ENSSSCT00000001501	27	7	1425	0.0254266
GOTERM_BP_FAT	GO:0007017~microtubule-based process	3	1.47783	0.00635768	ENSSSCT00000008250	27	7	1425	0.0254266
GOTERM_MF_FAT	GO:0019208~phosphatase regulator activity	3	1.47783	0.0124796	ENSSSCT00000001463	32	9	1569	0.00459547
GOTERM_MF_FAT	GO:0019208~phosphatase regulator activity	3	1.47783	0.0124796	ENSSSCT00000001840	32	9	1569	0.00459547
GOTERM_MF_FAT	GO:0019888~protein phosphatase regulator activity	3	1.47783	0.0124796	ENSSSCT00000001463	32	9	1569	0.00459547
GOTERM_MF_FAT	GO:0019888~protein phosphatase regulator activity	3	1.47783	0.0124796	ENSSSCT00000001840	32	9	1569	0.00459547
GOTERM_MF_FAT	GO:0003924~GTPase activity	3	1.47783	0.0154085	ENSSSCT00000001501	32	10	1569	0.0397859
GOTERM_MF_FAT	GO:0003924~GTPase activity	3	1.47783	0.0154085	ENSSSCT00000008250	32	10	1569	0.0397859
GOTERM_BP_FAT	GO:0070271~protein complex biogenesis	3	1.47783	0.015919	ENSSSCT00000001501	27	11	1425	0.00388665
GOTERM_BP_FAT	GO:0070271~protein complex biogenesis	3	1.47783	0.015919	ENSSSCT00000008250	27	11	1425	0.00388665
GOTERM_BP_FAT	GO:0006461~protein complex assembly	3	1.47783	0.015919	ENSSSCT00000001501	27	11	1425	0.00388665
GOTERM_BP_FAT	GO:0006461~protein complex assembly	3	1.47783	0.015919	ENSSSCT00000008250	27	11	1425	0.00388665
GOTERM_MF_FAT	GO:0008289~lipid binding	5	2.46305	0.0329024	ENSSSCT00000001642	32	63	1569	0.0155942
GOTERM_MF_FAT	GO:0008289~lipid binding	5	2.46305	0.0329024	ENSSSCT00000011467	32	63	1569	0.0155942
GOTERM_MF_FAT	GO:0008289~lipid binding	5	2.46305	0.0329024	ENSSSCT00000008067	32	63	1569	0.0155942
GOTERM_MF_FAT	GO:0008289~lipid binding	5	2.46305	0.0329024	ENSSSCT00000001956	32	63	1569	0.0155942
GOTERM_BP_FAT	GO:0034622~cellular macromolecular complex assembly	3	1.47783	0.045261	ENSSSCT00000001501	27	19	1425	0.00655375
GOTERM_BP_FAT	GO:0034622~cellular macromolecular complex assembly	3	1.47783	0.045261	ENSSSCT00000008250	27	19	1425	0.00655375
GOTERM_CC_FAT	GO:0031224~intrinsic to membrane	9	6.66667	0.017451	ENSSSCT00000012393	11	508	1203	0.0321121
GOTERM_CC_FAT	GO:0031224~intrinsic to membrane	9	6.66667	0.017451	ENSSSCT00000001633	11	508	1203	0.0321121
GOTERM_CC_FAT	GO:0031224~intrinsic to membrane	9	6.66667	0.017451	ENSSSCT00000012439	11	508	1203	0.0321121
GOTERM_CC_FAT	GO:0031224~intrinsic to membrane	9	6.66667	0.017451	ENSSSCT00000001956	11	508	1203	0.0321121
GOTERM_CC_FAT	GO:0031224~intrinsic to membrane	9	6.66667	0.017451	ENSSSCT00000010593	11	508	1203	0.0321121
GOTERM_CC_FAT	GO:0031224~intrinsic to membrane	9	6.66667	0.017451	ENSSSCT00000012318	11	508	1203	0.0321121
GOTERM_CC_FAT	GO:0031224~intrinsic to membrane	9	6.66667	0.017451	ENSSSCT00000005078	11	508	1203	0.0321121
GOTERM_CC_FAT	GO:0031224~intrinsic to membrane	9	6.66667	0.017451	ENSSSCT00000002281	11	508	1203	0.0321121
GOTERM_MF_FAT	GO:0005496~steroid binding	3	2.22222	0.0209069	ENSSSCT00000008067	19	20	1569	0.0277213
GOTERM_MF_FAT	GO:0005496~steroid binding	3	2.22222	0.0209069	ENSSSCT00000001956	19	20	1569	0.0277213
GOTERM_BP_FAT	GO:0007292~female gamete generation	2	1.48148	0.0333306	ENSSSCT00000001956	17	3	1425	0.0192648
GOTERM_BP_FAT	GO:0048477~oogenesis	2	1.48148	0.0333306	ENSSSCT00000001956	17	3	1425	0.0192648
GOTERM_CC_FAT	GO:0005886~plasma membrane	6	4.44444	0.0369855	ENSSSCT00000012393	11	249	1203	0.00339365
GOTERM_CC_FAT	GO:0005886~plasma membrane	6	4.44444	0.0369855	ENSSSCT00000001633	11	249	1203	0.00339365
GOTERM_CC_FAT	GO:0005886~plasma membrane	6	4.44444	0.0369855	ENSSSCT00000013522	11	249	1203	0.00339365
GOTERM_CC_FAT	GO:0005886~plasma membrane	6	4.44444	0.0369855	ENSSSCT00000001956	11	249	1203	0.00339365
GOTERM_CC_FAT	GO:0005886~plasma membrane	6	4.44444	0.0369855	ENSSSCT00000010593	11	249	1203	0.00339365
GOTERM_MF_FAT	GO:0005496~steroid binding	3	2.01342	0.038867	ENSSSCT00000008067	26	20	1569	0.0498102
GOTERM_MF_FAT	GO:0005496~steroid binding	3	2.01342	0.038867	ENSSSCT00000001956	26	20	1569	0.0498102
GOTERM_BP_FAT	GO:0048477~oogenesis	2	1.34228	0.0435924	ENSSSCT00000001956	22	3	1425	0.0269932
GOTERM_BP_FAT	GO:0007292~female gamete generation	2	1.34228	0.0435924	ENSSSCT00000001956	22	3	1425	0.0269932
GOTERM_MF_FAT	GO:0005496~steroid binding	4	3.33333	0.00203699	ENSSSCT00000002749	22	20	1569	0.016426
GOTERM_MF_FAT	GO:0005496~steroid binding	4	3.33333	0.00203699	ENSSSCT00000008067	22	20	1569	0.016426
GOTERM_MF_FAT	GO:0005496~steroid binding	4	3.33333	0.00203699	ENSSSCT00000001956	22	20	1569	0.016426
GOTERM_CC_FAT	GO:0031224~intrinsic to membrane	11	9.16667	0.00436278	ENSSSCT00000006887	13	508	1203	0.119088
GOTERM_CC_FAT	GO:0031224~intrinsic to membrane	11	9.16667	0.00436278	ENSSSCT00000012393	13	508	1203	0.119088
GOTERM_CC_FAT	GO:0031224~intrinsic to membrane	11	9.16667	0.00436278	ENSSSCT00000001633	13	508	1203	0.119088
GOTERM_CC_FAT	GO:0031224~intrinsic to membrane	11	9.16667	0.00436278	ENSSSCT00000012439	13	508	1203	0.119088
GOTERM_CC_FAT	GO:0031224~intrinsic to membrane	11	9.16667	0.00436278	ENSSSCT00000001956	13	508	1203	0.119088
GOTERM_CC_FAT	GO:0031224~intrinsic to membrane	11	9.16667	0.00436278	ENSSSCT00000010593	13	508	1203	0.119088
GOTERM_CC_FAT	GO:0031224~intrinsic to membrane	11	9.16667	0.00436278	ENSSSCT00000008231	13	508	1203	0.119088
GOTERM_CC_FAT	GO:0031224~intrinsic to membrane	11	9.16667	0.00436278	ENSSSCT00000012318	13	508	1203	0.119088
GOTERM_CC_FAT	GO:0031224~intrinsic to membrane	11	9.16667	0.00436278	ENSSSCT00000005078	13	508	1203	0.119088
GOTERM_CC_FAT	GO:0031224~intrinsic to membrane	11	9.16667	0.00436278	ENSSSCT00000002281	13	508	1203	0.119088
GOTERM_CC_FAT	GO:0016021~integral to membrane	10	8.33333	0.0177576	ENSSSCT00000006887	13	493	1203	0.0228794
GOTERM_CC_FAT	GO:0016021~integral to membrane	10	8.33333	0.0177576	ENSSSCT00000012393	13	493	1203	0.0228794
GOTERM_CC_FAT	GO:0016021~integral to membrane	10	8.33333	0.0177576	ENSSSCT00000001633	13	493	1203	0.0228794
GOTERM_CC_FAT	GO:0016021~integral to membrane	10	8.33333	0.0177576	ENSSSCT00000012439	13	493	1203	0.0228794
GOTERM_CC_FAT	GO:0016021~integral to membrane	10	8.33333	0.0177576	ENSSSCT00000001956	13	493	1203	0.0228794
GOTERM_CC_FAT	GO:0016021~integral to membrane	10	8.33333	0.0177576	ENSSSCT00000010593	13	493	1203	0.0228794
GOTERM_CC_FAT	GO:0016021~integral to membrane	10	8.33333	0.0177576	ENSSSCT00000008231	13	493	1203	0.0228794
GOTERM_CC_FAT	GO:0016021~integral to membrane	10	8.33333	0.0177576	ENSSSCT00000005078	13	493	1203	0.0228794
GOTERM_CC_FAT	GO:0016021~integral to membrane	10	8.33333	0.0177576	ENSSSCT00000002281	13	493	1203	0.0228794
GOTERM_CC_FAT	GO:0005886~plasma membrane	7	5.83333	0.0222632	ENSSSCT00000012393	13	249	1203	0.0195587
GOTERM_CC_FAT	GO:0005886~plasma membrane	7	5.83333	0.0222632	ENSSSCT00000001633	13	249	1203	0.0195587
GOTERM_CC_FAT	GO:0005886~plasma membrane	7	5.83333	0.0222632	ENSSSCT00000013522	13	249	1203	0.0195587
GOTERM_CC_FAT	GO:0005886~plasma membrane	7	5.83333	0.0222632	ENSSSCT00000001956	13	249	1203	0.0195587
GOTERM_CC_FAT	GO:0005886~plasma membrane	7	5.83333	0.0222632	ENSSSCT00000010593	13	249	1203	0.0195587
GOTERM_CC_FAT	GO:0005886~plasma membrane	7	5.83333	0.0222632	ENSSSCT00000008231	13	249	1203	0.0195587
GOTERM_BP_FAT	GO:0007292~female gamete generation	2	1.66667	0.0333306	ENSSSCT00000001956	17	3	1425	0.00952683
GOTERM_BP_FAT	GO:0048477~oogenesis	2	1.66667	0.0333306	ENSSSCT00000001956	17	3	1425	0.00952683
GOTERM_MF_FAT	GO:0008289~lipid binding	4	3.33333	0.0489796	ENSSSCT00000002749	22	63	1569	0.00890263
GOTERM_MF_FAT	GO:0008289~lipid binding	4	3.33333	0.0489796	ENSSSCT00000008067	22	63	1569	0.00890263
GOTERM_MF_FAT	GO:0008289~lipid binding	4	3.33333	0.0489796	ENSSSCT00000001956	22	63	1569	0.00890263
GOTERM_BP_FAT	GO:0043623~cellular protein complex assembly	2	7.40741	0.00700769	ENSSSCT00000001501	3	5	1425	0.017444
GOTERM_BP_FAT	GO:0007018~microtubule-based movement	2	7.40741	0.00700769	ENSSSCT00000001501	3	5	1425	0.017444
GOTERM_BP_FAT	GO:0051258~protein polymerization	2	7.40741	0.00700769	ENSSSCT00000001501	3	5	1425	0.017444
GOTERM_CC_FAT	GO:0005874~microtubule	2	7.40741	0.00831255	ENSSSCT00000001501	2	10	1203	0.0488502
GOTERM_BP_FAT	GO:0007017~microtubule-based process	2	7.40741	0.00980386	ENSSSCT00000001501	3	7	1425	0.0252745
GOTERM_CC_FAT	GO:0015630~microtubule cytoskeleton	2	7.40741	0.0133001	ENSSSCT00000001501	2	16	1203	0.0393719
GOTERM_BP_FAT	GO:0070271~protein complex biogenesis	2	7.40741	0.0153844	ENSSSCT00000001501	3	11	1425	0.0155262
GOTERM_BP_FAT	GO:0006461~protein complex assembly	2	7.40741	0.0153844	ENSSSCT00000001501	3	11	1425	0.0155262
GOTERM_MF_FAT	GO:0003924~GTPase activity	2	7.40741	0.0190109	ENSSSCT00000001501	4	10	1569	0.0278409
GOTERM_BP_FAT	GO:0034622~cellular macromolecular complex assembly	2	7.40741	0.0264981	ENSSSCT00000001501	3	19	1425	0.0371192
GOTERM_CC_FAT	GO:0044430~cytoskeletal part	2	7.40741	0.0290939	ENSSSCT00000001501	2	35	1203	0.00573414
GOTERM_BP_FAT	GO:0034621~cellular macromolecular complex subunit organization	2	7.40741	0.0292667	ENSSSCT00000001501	3	21	1425	0.0363258
GOTERM_BP_FAT	GO:0065003~macromolecular complex assembly	2	7.40741	0.034792	ENSSSCT00000001501	3	25	1425	0.0162859
GOTERM_BP_FAT	GO:0043933~macromolecular complex subunit organization	2	7.40741	0.0375488	ENSSSCT00000001501	3	27	1425	0.0458369
GOTERM_MF_FAT	GO:0003677~DNA binding	4	5.7971	0.0224729	ENSSSCT00000001642	8	150	1569	0.00365289
GOTERM_MF_FAT	GO:0003677~DNA binding	4	5.7971	0.0224729	ENSSSCT00000018727	8	150	1569	0.00365289
GOTERM_MF_FAT	GO:0003677~DNA binding	4	5.7971	0.0224729	ENSSSCT00000001722	8	150	1569	0.00365289
GOTERM_MF_FAT	GO:0003677~DNA binding	4	5.7971	0.0224729	ENSSSCT00000010870	8	150	1569	0.00365289
GOTERM_MF_FAT	GO:0003677~DNA binding	4	5.7971	0.0224729	ENSSSCT00000010869	8	150	1569	0.00365289
GOTERM_BP_FAT	GO:0045449~regulation of transcription	4	5.7971	0.026571	ENSSSCT00000007319	8	145	1425	0.0270236
GOTERM_BP_FAT	GO:0045449~regulation of transcription	4	5.7971	0.026571	ENSSSCT00000001642	8	145	1425	0.0270236
GOTERM_BP_FAT	GO:0045449~regulation of transcription	4	5.7971	0.026571	ENSSSCT00000001722	8	145	1425	0.0270236
GOTERM_BP_FAT	GO:0045449~regulation of transcription	4	5.7971	0.026571	ENSSSCT00000010870	8	145	1425	0.0270236
GOTERM_BP_FAT	GO:0045449~regulation of transcription	4	5.7971	0.026571	ENSSSCT00000010869	8	145	1425	0.0270236
GOTERM_MF_FAT	GO:0003677~DNA binding	5	5.55556	0.0106578	ENSSSCT00000001642	11	150	1569	0.00297841
GOTERM_MF_FAT	GO:0003677~DNA binding	5	5.55556	0.0106578	ENSSSCT00000018727	11	150	1569	0.00297841
GOTERM_MF_FAT	GO:0003677~DNA binding	5	5.55556	0.0106578	ENSSSCT00000001722	11	150	1569	0.00297841
GOTERM_MF_FAT	GO:0003677~DNA binding	5	5.55556	0.0106578	ENSSSCT00000010870	11	150	1569	0.00297841
GOTERM_MF_FAT	GO:0003677~DNA binding	5	5.55556	0.0106578	ENSSSCT00000008067	11	150	1569	0.00297841
GOTERM_MF_FAT	GO:0003677~DNA binding	5	5.55556	0.0106578	ENSSSCT00000010869	11	150	1569	0.00297841
GOTERM_BP_FAT	GO:0006355~regulation of transcription, DNA-dependent	4	4.44444	0.0134248	ENSSSCT00000001642	8	113	1425	0.484321
GOTERM_BP_FAT	GO:0006355~regulation of transcription, DNA-dependent	4	4.44444	0.0134248	ENSSSCT00000001722	8	113	1425	0.484321
GOTERM_BP_FAT	GO:0006355~regulation of transcription, DNA-dependent	4	4.44444	0.0134248	ENSSSCT00000010870	8	113	1425	0.484321
GOTERM_BP_FAT	GO:0006355~regulation of transcription, DNA-dependent	4	4.44444	0.0134248	ENSSSCT00000008067	8	113	1425	0.484321
GOTERM_BP_FAT	GO:0006355~regulation of transcription, DNA-dependent	4	4.44444	0.0134248	ENSSSCT00000010869	8	113	1425	0.484321
GOTERM_BP_FAT	GO:0051252~regulation of RNA metabolic process	4	4.44444	0.0134248	ENSSSCT00000001642	8	113	1425	0.484321
GOTERM_BP_FAT	GO:0051252~regulation of RNA metabolic process	4	4.44444	0.0134248	ENSSSCT00000001722	8	113	1425	0.484321
GOTERM_BP_FAT	GO:0051252~regulation of RNA metabolic process	4	4.44444	0.0134248	ENSSSCT00000010870	8	113	1425	0.484321
GOTERM_BP_FAT	GO:0051252~regulation of RNA metabolic process	4	4.44444	0.0134248	ENSSSCT00000008067	8	113	1425	0.484321
GOTERM_BP_FAT	GO:0051252~regulation of RNA metabolic process	4	4.44444	0.0134248	ENSSSCT00000010869	8	113	1425	0.484321
GOTERM_MF_FAT	GO:0003700~transcription factor activity	4	4.44444	0.0173307	ENSSSCT00000001642	11	92	1569	0.0250586
GOTERM_MF_FAT	GO:0003700~transcription factor activity	4	4.44444	0.0173307	ENSSSCT00000001722	11	92	1569	0.0250586
GOTERM_MF_FAT	GO:0003700~transcription factor activity	4	4.44444	0.0173307	ENSSSCT00000010870	11	92	1569	0.0250586
GOTERM_MF_FAT	GO:0003700~transcription factor activity	4	4.44444	0.0173307	ENSSSCT00000008067	11	92	1569	0.0250586
GOTERM_MF_FAT	GO:0003700~transcription factor activity	4	4.44444	0.0173307	ENSSSCT00000010869	11	92	1569	0.0250586
GOTERM_BP_FAT	GO:0045449~regulation of transcription	4	4.44444	0.026571	ENSSSCT00000001642	8	145	1425	0.0483042
GOTERM_BP_FAT	GO:0045449~regulation of transcription	4	4.44444	0.026571	ENSSSCT00000001722	8	145	1425	0.0483042
GOTERM_BP_FAT	GO:0045449~regulation of transcription	4	4.44444	0.026571	ENSSSCT00000010870	8	145	1425	0.0483042
GOTERM_BP_FAT	GO:0045449~regulation of transcription	4	4.44444	0.026571	ENSSSCT00000008067	8	145	1425	0.0483042
GOTERM_BP_FAT	GO:0045449~regulation of transcription	4	4.44444	0.026571	ENSSSCT00000010869	8	145	1425	0.0483042
GOTERM_MF_FAT	GO:0030528~transcription regulator activity	4	4.44444	0.0344255	ENSSSCT00000001642	11	119	1569	0.0319789
GOTERM_MF_FAT	GO:0030528~transcription regulator activity	4	4.44444	0.0344255	ENSSSCT00000001722	11	119	1569	0.0319789
GOTERM_MF_FAT	GO:0030528~transcription regulator activity	4	4.44444	0.0344255	ENSSSCT00000010870	11	119	1569	0.0319789
GOTERM_MF_FAT	GO:0030528~transcription regulator activity	4	4.44444	0.0344255	ENSSSCT00000008067	11	119	1569	0.0319789
GOTERM_MF_FAT	GO:0030528~transcription regulator activity	4	4.44444	0.0344255	ENSSSCT00000010869	11	119	1569	0.0319789
GOTERM_MF_FAT	GO:0017076~purine nucleotide binding	4	8.16327	0.0233047	ENSSSCT00000006553	6	225	1569	0.0155145
GOTERM_MF_FAT	GO:0017076~purine nucleotide binding	4	8.16327	0.0233047	ENSSSCT00000010872	6	225	1569	0.0155145
GOTERM_MF_FAT	GO:0017076~purine nucleotide binding	4	8.16327	0.0233047	ENSSSCT00000007157	6	225	1569	0.0155145
GOTERM_MF_FAT	GO:0017076~purine nucleotide binding	4	8.16327	0.0233047	ENSSSCT00000008229	6	225	1569	0.0155145
GOTERM_MF_FAT	GO:0000166~nucleotide binding	4	8.16327	0.0380699	ENSSSCT00000006553	6	269	1569	0.483061
GOTERM_MF_FAT	GO:0000166~nucleotide binding	4	8.16327	0.0380699	ENSSSCT00000010872	6	269	1569	0.483061
GOTERM_MF_FAT	GO:0000166~nucleotide binding	4	8.16327	0.0380699	ENSSSCT00000007157	6	269	1569	0.483061
GOTERM_MF_FAT	GO:0000166~nucleotide binding	4	8.16327	0.0380699	ENSSSCT00000008229	6	269	1569	0.483061
GOTERM_MF_FAT	GO:0005496~steroid binding	3	3.0303	0.0128204	ENSSSCT00000008067	15	20	1569	0.0149534
GOTERM_MF_FAT	GO:0005496~steroid binding	3	3.0303	0.0128204	ENSSSCT00000001956	15	20	1569	0.0149534
GOTERM_BP_FAT	GO:0048477~oogenesis	2	2.0202	0.0271384	ENSSSCT00000001956	14	3	1425	0.0386581
GOTERM_BP_FAT	GO:0007292~female gamete generation	2	2.0202	0.0271384	ENSSSCT00000001956	14	3	1425	0.0386581
GOTERM_CC_FAT	GO:0016021~integral to membrane	6	6.06061	0.0452625	ENSSSCT00000001633	7	493	1203	0.0252341
GOTERM_CC_FAT	GO:0016021~integral to membrane	6	6.06061	0.0452625	ENSSSCT00000012439	7	493	1203	0.0252341
GOTERM_CC_FAT	GO:0016021~integral to membrane	6	6.06061	0.0452625	ENSSSCT00000001956	7	493	1203	0.0252341
GOTERM_CC_FAT	GO:0016021~integral to membrane	6	6.06061	0.0452625	ENSSSCT00000005078	7	493	1203	0.0252341
GOTERM_CC_FAT	GO:0016021~integral to membrane	6	6.06061	0.0452625	ENSSSCT00000002281	7	493	1203	0.0252341
GOTERM_CC_FAT	GO:0005856~cytoskeleton	4	4.65116	0.00694147	ENSSSCT00000007757	9	65	1203	0.0177197
GOTERM_CC_FAT	GO:0005856~cytoskeleton	4	4.65116	0.00694147	ENSSSCT00000013522	9	65	1203	0.0177197
GOTERM_CC_FAT	GO:0005856~cytoskeleton	4	4.65116	0.00694147	ENSSSCT00000001501	9	65	1203	0.0177197
GOTERM_CC_FAT	GO:0044430~cytoskeletal part	3	3.48837	0.0206334	ENSSSCT00000007757	9	35	1203	0.0253149
GOTERM_CC_FAT	GO:0044430~cytoskeletal part	3	3.48837	0.0206334	ENSSSCT00000001501	9	35	1203	0.0253149
GOTERM_BP_FAT	GO:0006928~cell motion	2	2.32558	0.0380578	ENSSSCT00000007757	12	5	1425	0.00963046
GOTERM_BP_FAT	GO:0006928~cell motion	2	2.32558	0.0380578	ENSSSCT00000002281	12	5	1425	0.00963046
GOTERM_BP_FAT	GO:0007018~microtubule-based movement	2	2.32558	0.0380578	ENSSSCT00000001501	12	5	1425	0.00963046
GOTERM_BP_FAT	GO:0043623~cellular protein complex assembly	2	2.32558	0.0380578	ENSSSCT00000001501	12	5	1425	0.00963046
GOTERM_BP_FAT	GO:0051258~protein polymerization	2	2.32558	0.0380578	ENSSSCT00000001501	12	5	1425	0.00963046
GOTERM_CC_FAT	GO:0043228~non-membrane-bounded organelle	4	4.65116	0.0478359	ENSSSCT00000007757	9	132	1203	0.0367136
GOTERM_CC_FAT	GO:0043228~non-membrane-bounded organelle	4	4.65116	0.0478359	ENSSSCT00000013522	9	132	1203	0.0367136
GOTERM_CC_FAT	GO:0043228~non-membrane-bounded organelle	4	4.65116	0.0478359	ENSSSCT00000001501	9	132	1203	0.0367136
GOTERM_CC_FAT	GO:0043232~intracellular non-membrane-bounded organelle	4	4.65116	0.0478359	ENSSSCT00000007757	9	132	1203	0.0367136
GOTERM_CC_FAT	GO:0043232~intracellular non-membrane-bounded organelle	4	4.65116	0.0478359	ENSSSCT00000013522	9	132	1203	0.0367136
GOTERM_CC_FAT	GO:0043232~intracellular non-membrane-bounded organelle	4	4.65116	0.0478359	ENSSSCT00000001501	9	132	1203	0.0367136
GOTERM_MF_FAT	GO:0003677~DNA binding	5	7.57576	0.0106578	ENSSSCT00000001642	11	150	1569	0.0297841
GOTERM_MF_FAT	GO:0003677~DNA binding	5	7.57576	0.0106578	ENSSSCT00000018727	11	150	1569	0.0297841
GOTERM_MF_FAT	GO:0003677~DNA binding	5	7.57576	0.0106578	ENSSSCT00000001722	11	150	1569	0.0297841
GOTERM_MF_FAT	GO:0003677~DNA binding	5	7.57576	0.0106578	ENSSSCT00000010870	11	150	1569	0.0297841
GOTERM_MF_FAT	GO:0003677~DNA binding	5	7.57576	0.0106578	ENSSSCT00000008067	11	150	1569	0.0297841
GOTERM_MF_FAT	GO:0003677~DNA binding	5	7.57576	0.0106578	ENSSSCT00000010869	11	150	1569	0.0297841
GOTERM_BP_FAT	GO:0051252~regulation of RNA metabolic process	4	6.06061	0.0134248	ENSSSCT00000001642	8	113	1425	0.0484321
GOTERM_BP_FAT	GO:0051252~regulation of RNA metabolic process	4	6.06061	0.0134248	ENSSSCT00000001722	8	113	1425	0.0484321
GOTERM_BP_FAT	GO:0051252~regulation of RNA metabolic process	4	6.06061	0.0134248	ENSSSCT00000010870	8	113	1425	0.0484321
GOTERM_BP_FAT	GO:0051252~regulation of RNA metabolic process	4	6.06061	0.0134248	ENSSSCT00000008067	8	113	1425	0.0484321
GOTERM_BP_FAT	GO:0051252~regulation of RNA metabolic process	4	6.06061	0.0134248	ENSSSCT00000010869	8	113	1425	0.0484321
GOTERM_BP_FAT	GO:0006355~regulation of transcription, DNA-dependent	4	6.06061	0.0134248	ENSSSCT00000001642	8	113	1425	0.0484321
GOTERM_BP_FAT	GO:0006355~regulation of transcription, DNA-dependent	4	6.06061	0.0134248	ENSSSCT00000001722	8	113	1425	0.0484321
GOTERM_BP_FAT	GO:0006355~regulation of transcription, DNA-dependent	4	6.06061	0.0134248	ENSSSCT00000010870	8	113	1425	0.0484321
GOTERM_BP_FAT	GO:0006355~regulation of transcription, DNA-dependent	4	6.06061	0.0134248	ENSSSCT00000008067	8	113	1425	0.0484321
GOTERM_BP_FAT	GO:0006355~regulation of transcription, DNA-dependent	4	6.06061	0.0134248	ENSSSCT00000010869	8	113	1425	0.0484321
GOTERM_MF_FAT	GO:0003700~transcription factor activity	4	6.06061	0.0173307	ENSSSCT00000001642	11	92	1569	0.0250586
GOTERM_MF_FAT	GO:0003700~transcription factor activity	4	6.06061	0.0173307	ENSSSCT00000001722	11	92	1569	0.0250586
GOTERM_MF_FAT	GO:0003700~transcription factor activity	4	6.06061	0.0173307	ENSSSCT00000010870	11	92	1569	0.0250586
GOTERM_MF_FAT	GO:0003700~transcription factor activity	4	6.06061	0.0173307	ENSSSCT00000008067	11	92	1569	0.0250586
GOTERM_MF_FAT	GO:0003700~transcription factor activity	4	6.06061	0.0173307	ENSSSCT00000010869	11	92	1569	0.0250586
GOTERM_BP_FAT	GO:0045449~regulation of transcription	4	6.06061	0.026571	ENSSSCT00000001642	8	145	1425	0.0483042
GOTERM_BP_FAT	GO:0045449~regulation of transcription	4	6.06061	0.026571	ENSSSCT00000001722	8	145	1425	0.0483042
GOTERM_BP_FAT	GO:0045449~regulation of transcription	4	6.06061	0.026571	ENSSSCT00000010870	8	145	1425	0.0483042
GOTERM_BP_FAT	GO:0045449~regulation of transcription	4	6.06061	0.026571	ENSSSCT00000008067	8	145	1425	0.0483042
GOTERM_BP_FAT	GO:0045449~regulation of transcription	4	6.06061	0.026571	ENSSSCT00000010869	8	145	1425	0.0483042
GOTERM_MF_FAT	GO:0030528~transcription regulator activity	4	6.06061	0.0344255	ENSSSCT00000001642	11	119	1569	0.0319789
GOTERM_MF_FAT	GO:0030528~transcription regulator activity	4	6.06061	0.0344255	ENSSSCT00000001722	11	119	1569	0.0319789
GOTERM_MF_FAT	GO:0030528~transcription regulator activity	4	6.06061	0.0344255	ENSSSCT00000010870	11	119	1569	0.0319789
GOTERM_MF_FAT	GO:0030528~transcription regulator activity	4	6.06061	0.0344255	ENSSSCT00000008067	11	119	1569	0.0319789
GOTERM_MF_FAT	GO:0030528~transcription regulator activity	4	6.06061	0.0344255	ENSSSCT00000010869	11	119	1569	0.0319789
GOTERM_MF_FAT	GO:0019001~guanyl nucleotide binding	2	11.7647	0.0388783	ENSSSCT00000008229	2	61	1569	0.242385
GOTERM_MF_FAT	GO:0019001~guanyl nucleotide binding	2	11.7647	0.0388783	ENSSSCT00000010750	2	61	1569	0.242385
GOTERM_MF_FAT	GO:0005525~GTP binding	2	11.7647	0.0388783	ENSSSCT00000008229	2	61	1569	0.242385
GOTERM_MF_FAT	GO:0005525~GTP binding	2	11.7647	0.0388783	ENSSSCT00000010750	2	61	1569	0.242385
GOTERM_MF_FAT	GO:0032561~guanyl ribonucleotide binding	2	11.7647	0.0388783	ENSSSCT00000008229	2	61	1569	0.242385
GOTERM_MF_FAT	GO:0032561~guanyl ribonucleotide binding	2	11.7647	0.0388783	ENSSSCT00000010750	2	61	1569	0.242385
GOTERM_BP_FAT	GO:0007264~small GTPase mediated signal transduction	2	11.7647	0.0457954	ENSSSCT00000008229	3	33	1425	0.0456325
GOTERM_BP_FAT	GO:0007264~small GTPase mediated signal transduction	2	11.7647	0.0457954	ENSSSCT00000010750	3	33	1425	0.0456325
GOTERM_MF_FAT	GO:0005496~steroid binding	4	1.44404	0.0089416	ENSSSCT00000002749	36	20	1569	0.00570138
GOTERM_MF_FAT	GO:0005496~steroid binding	4	1.44404	0.0089416	ENSSSCT00000008067	36	20	1569	0.00570138
GOTERM_MF_FAT	GO:0005496~steroid binding	4	1.44404	0.0089416	ENSSSCT00000001956	36	20	1569	0.00570138
GOTERM_MF_FAT	GO:0004937~alpha1-adrenergic receptor activity	2	0.722022	0.0441307	ENSSSCT00000007811	36	2	1569	0.0188012
GOTERM_MF_FAT	GO:0004937~alpha1-adrenergic receptor activity	2	0.722022	0.0441307	ENSSSCT00000010593	36	2	1569	0.0188012
GOTERM_MF_FAT	GO:0008270~zinc ion binding	5	7.8125	0.00842144	ENSSSCT00000005925	9	182	1569	0.0169773
GOTERM_MF_FAT	GO:0008270~zinc ion binding	5	7.8125	0.00842144	ENSSSCT00000008253	9	182	1569	0.0169773
GOTERM_MF_FAT	GO:0008270~zinc ion binding	5	7.8125	0.00842144	ENSSSCT00000006656	9	182	1569	0.0169773
GOTERM_MF_FAT	GO:0008270~zinc ion binding	5	7.8125	0.00842144	ENSSSCT00000001560	9	182	1569	0.0169773
GOTERM_MF_FAT	GO:0008270~zinc ion binding	5	7.8125	0.00842144	ENSSSCT00000001559	9	182	1569	0.0169773
GOTERM_MF_FAT	GO:0003700~transcription factor activity	4	6.25	0.00881286	ENSSSCT00000008209	9	92	1569	0.0192781
GOTERM_MF_FAT	GO:0003700~transcription factor activity	4	6.25	0.00881286	ENSSSCT00000005857	9	92	1569	0.0192781
GOTERM_MF_FAT	GO:0003700~transcription factor activity	4	6.25	0.00881286	ENSSSCT00000005925	9	92	1569	0.0192781
GOTERM_MF_FAT	GO:0030528~transcription regulator activity	4	6.25	0.0179695	ENSSSCT00000008209	9	119	1569	0.0124513
GOTERM_MF_FAT	GO:0030528~transcription regulator activity	4	6.25	0.0179695	ENSSSCT00000005857	9	119	1569	0.0124513
GOTERM_MF_FAT	GO:0030528~transcription regulator activity	4	6.25	0.0179695	ENSSSCT00000005925	9	119	1569	0.0124513
GOTERM_BP_FAT	GO:0051252~regulation of RNA metabolic process	4	6.25	0.0286476	ENSSSCT00000008209	10	113	1425	0.0256955
GOTERM_BP_FAT	GO:0051252~regulation of RNA metabolic process	4	6.25	0.0286476	ENSSSCT00000005857	10	113	1425	0.0256955
GOTERM_BP_FAT	GO:0051252~regulation of RNA metabolic process	4	6.25	0.0286476	ENSSSCT00000005925	10	113	1425	0.0256955
GOTERM_BP_FAT	GO:0006355~regulation of transcription, DNA-dependent	4	6.25	0.0286476	ENSSSCT00000008209	10	113	1425	0.0256955
GOTERM_BP_FAT	GO:0006355~regulation of transcription, DNA-dependent	4	6.25	0.0286476	ENSSSCT00000005857	10	113	1425	0.0256955
GOTERM_BP_FAT	GO:0006355~regulation of transcription, DNA-dependent	4	6.25	0.0286476	ENSSSCT00000005925	10	113	1425	0.0256955
GOTERM_MF_FAT	GO:0003677~DNA binding	4	6.25	0.0334727	ENSSSCT00000008209	9	150	1569	0.0170765
GOTERM_MF_FAT	GO:0003677~DNA binding	4	6.25	0.0334727	ENSSSCT00000005857	9	150	1569	0.0170765
GOTERM_MF_FAT	GO:0003677~DNA binding	4	6.25	0.0334727	ENSSSCT00000005925	9	150	1569	0.0170765
GOTERM_MF_FAT	GO:0043565~sequence-specific DNA binding	3	4.6875	0.036899	ENSSSCT00000005857	9	62	1569	0.0152468
GOTERM_MF_FAT	GO:0043565~sequence-specific DNA binding	3	4.6875	0.036899	ENSSSCT00000005925	9	62	1569	0.0152468
GOTERM_MF_FAT	GO:0046914~transition metal ion binding	5	7.8125	0.0400741	ENSSSCT00000005925	9	284	1569	0.0139261
GOTERM_MF_FAT	GO:0046914~transition metal ion binding	5	7.8125	0.0400741	ENSSSCT00000008253	9	284	1569	0.0139261
GOTERM_MF_FAT	GO:0046914~transition metal ion binding	5	7.8125	0.0400741	ENSSSCT00000006656	9	284	1569	0.0139261
GOTERM_MF_FAT	GO:0046914~transition metal ion binding	5	7.8125	0.0400741	ENSSSCT00000001560	9	284	1569	0.0139261
GOTERM_MF_FAT	GO:0046914~transition metal ion binding	5	7.8125	0.0400741	ENSSSCT00000001559	9	284	1569	0.0139261
GOTERM_MF_FAT	GO:0005496~steroid binding	3	1.86335	0.0255701	ENSSSCT00000008067	21	20	1569	0.0187409
GOTERM_MF_FAT	GO:0005496~steroid binding	3	1.86335	0.0255701	ENSSSCT00000001956	21	20	1569	0.0187409
GOTERM_BP_FAT	GO:0048477~oogenesis	2	1.24224	0.0415458	ENSSSCT00000001956	21	3	1425	0.0398887
GOTERM_BP_FAT	GO:0007292~female gamete generation	2	1.24224	0.0415458	ENSSSCT00000001956	21	3	1425	0.0398887
GOTERM_BP_FAT	GO:0007242~intracellular signaling cascade	2	33.3333	0.0463158	ENSSSCT00000017632	2	66	1425	0.0406459
GOTERM_BP_FAT	GO:0007242~intracellular signaling cascade	2	33.3333	0.0463158	ENSSSCT00000005093	2	66	1425	0.0406459
GOTERM_CC_FAT	GO:0015630~microtubule cytoskeleton	5	3.26797	3.46e-05	ENSSSCT00000006656	17	16	1203	0.000831
GOTERM_CC_FAT	GO:0015630~microtubule cytoskeleton	5	3.26797	3.46e-05	ENSSSCT00000001501	17	16	1203	0.000831
GOTERM_CC_FAT	GO:0015630~microtubule cytoskeleton	5	3.26797	3.46e-05	ENSSSCT00000008250	17	16	1203	0.000831
GOTERM_CC_FAT	GO:0015630~microtubule cytoskeleton	5	3.26797	3.46e-05	ENSSSCT00000007936	17	16	1203	0.000831
GOTERM_CC_FAT	GO:0005874~microtubule	4	2.61438	0.000219	ENSSSCT00000001501	17	10	1203	0.262818
GOTERM_CC_FAT	GO:0005874~microtubule	4	2.61438	0.000219	ENSSSCT00000008250	17	10	1203	0.262818
GOTERM_CC_FAT	GO:0005874~microtubule	4	2.61438	0.000219	ENSSSCT00000007936	17	10	1203	0.262818
GOTERM_CC_FAT	GO:0044430~cytoskeletal part	5	3.26797	0.000854	ENSSSCT00000006656	17	35	1203	0.00681367
GOTERM_CC_FAT	GO:0044430~cytoskeletal part	5	3.26797	0.000854	ENSSSCT00000001501	17	35	1203	0.00681367
GOTERM_CC_FAT	GO:0044430~cytoskeletal part	5	3.26797	0.000854	ENSSSCT00000008250	17	35	1203	0.00681367
GOTERM_CC_FAT	GO:0044430~cytoskeletal part	5	3.26797	0.000854	ENSSSCT00000007936	17	35	1203	0.00681367
GOTERM_CC_FAT	GO:0005856~cytoskeleton	6	3.92157	0.00108558	ENSSSCT00000006656	17	65	1203	0.00649584
GOTERM_CC_FAT	GO:0005856~cytoskeleton	6	3.92157	0.00108558	ENSSSCT00000006154	17	65	1203	0.00649584
GOTERM_CC_FAT	GO:0005856~cytoskeleton	6	3.92157	0.00108558	ENSSSCT00000001501	17	65	1203	0.00649584
GOTERM_CC_FAT	GO:0005856~cytoskeleton	6	3.92157	0.00108558	ENSSSCT00000008250	17	65	1203	0.00649584
GOTERM_CC_FAT	GO:0005856~cytoskeleton	6	3.92157	0.00108558	ENSSSCT00000007936	17	65	1203	0.00649584
GOTERM_BP_FAT	GO:0043623~cellular protein complex assembly	3	1.96078	0.0022134	ENSSSCT00000001501	23	5	1425	0.167994
GOTERM_BP_FAT	GO:0043623~cellular protein complex assembly	3	1.96078	0.0022134	ENSSSCT00000008250	23	5	1425	0.167994
GOTERM_BP_FAT	GO:0051258~protein polymerization	3	1.96078	0.0022134	ENSSSCT00000001501	23	5	1425	0.167994
GOTERM_BP_FAT	GO:0051258~protein polymerization	3	1.96078	0.0022134	ENSSSCT00000008250	23	5	1425	0.167994
GOTERM_BP_FAT	GO:0007018~microtubule-based movement	3	1.96078	0.0022134	ENSSSCT00000001501	23	5	1425	0.167994
GOTERM_BP_FAT	GO:0007018~microtubule-based movement	3	1.96078	0.0022134	ENSSSCT00000008250	23	5	1425	0.167994
GOTERM_BP_FAT	GO:0007017~microtubule-based process	3	1.96078	0.00456164	ENSSSCT00000001501	23	7	1425	0.0172827
GOTERM_BP_FAT	GO:0007017~microtubule-based process	3	1.96078	0.00456164	ENSSSCT00000008250	23	7	1425	0.0172827
GOTERM_MF_FAT	GO:0019208~phosphatase regulator activity	3	1.96078	0.00819709	ENSSSCT00000001463	26	9	1569	0.00503228
GOTERM_MF_FAT	GO:0019208~phosphatase regulator activity	3	1.96078	0.00819709	ENSSSCT00000001840	26	9	1569	0.00503228
GOTERM_MF_FAT	GO:0019888~protein phosphatase regulator activity	3	1.96078	0.00819709	ENSSSCT00000001463	26	9	1569	0.00503228
GOTERM_MF_FAT	GO:0019888~protein phosphatase regulator activity	3	1.96078	0.00819709	ENSSSCT00000001840	26	9	1569	0.00503228
GOTERM_MF_FAT	GO:0003924~GTPase activity	3	1.96078	0.0101466	ENSSSCT00000001501	26	10	1569	0.0351722
GOTERM_MF_FAT	GO:0003924~GTPase activity	3	1.96078	0.0101466	ENSSSCT00000008250	26	10	1569	0.0351722
GOTERM_BP_FAT	GO:0070271~protein complex biogenesis	3	1.96078	0.0115075	ENSSSCT00000001501	23	11	1425	0.0274012
GOTERM_BP_FAT	GO:0070271~protein complex biogenesis	3	1.96078	0.0115075	ENSSSCT00000008250	23	11	1425	0.0274012
GOTERM_BP_FAT	GO:0006461~protein complex assembly	3	1.96078	0.0115075	ENSSSCT00000001501	23	11	1425	0.0274012
GOTERM_BP_FAT	GO:0006461~protein complex assembly	3	1.96078	0.0115075	ENSSSCT00000008250	23	11	1425	0.0274012
GOTERM_CC_FAT	GO:0043232~intracellular non-membrane-bounded organelle	6	3.92157	0.0237431	ENSSSCT00000006656	17	132	1203	0.108938
GOTERM_CC_FAT	GO:0043232~intracellular non-membrane-bounded organelle	6	3.92157	0.0237431	ENSSSCT00000006154	17	132	1203	0.108938
GOTERM_CC_FAT	GO:0043232~intracellular non-membrane-bounded organelle	6	3.92157	0.0237431	ENSSSCT00000001501	17	132	1203	0.108938
GOTERM_CC_FAT	GO:0043232~intracellular non-membrane-bounded organelle	6	3.92157	0.0237431	ENSSSCT00000008250	17	132	1203	0.108938
GOTERM_CC_FAT	GO:0043232~intracellular non-membrane-bounded organelle	6	3.92157	0.0237431	ENSSSCT00000007936	17	132	1203	0.108938
GOTERM_CC_FAT	GO:0043228~non-membrane-bounded organelle	6	3.92157	0.0237431	ENSSSCT00000006656	17	132	1203	0.108938
GOTERM_CC_FAT	GO:0043228~non-membrane-bounded organelle	6	3.92157	0.0237431	ENSSSCT00000006154	17	132	1203	0.108938
GOTERM_CC_FAT	GO:0043228~non-membrane-bounded organelle	6	3.92157	0.0237431	ENSSSCT00000001501	17	132	1203	0.108938
GOTERM_CC_FAT	GO:0043228~non-membrane-bounded organelle	6	3.92157	0.0237431	ENSSSCT00000008250	17	132	1203	0.108938
GOTERM_CC_FAT	GO:0043228~non-membrane-bounded organelle	6	3.92157	0.0237431	ENSSSCT00000007936	17	132	1203	0.108938
GOTERM_BP_FAT	GO:0034622~cellular macromolecular complex assembly	3	1.96078	0.0332039	ENSSSCT00000001501	23	19	1425	0.0150375
GOTERM_BP_FAT	GO:0034622~cellular macromolecular complex assembly	3	1.96078	0.0332039	ENSSSCT00000008250	23	19	1425	0.0150375
GOTERM_BP_FAT	GO:0034621~cellular macromolecular complex subunit organization	3	1.96078	0.0400254	ENSSSCT00000001501	23	21	1425	0.0492412
GOTERM_BP_FAT	GO:0034621~cellular macromolecular complex subunit organization	3	1.96078	0.0400254	ENSSSCT00000008250	23	21	1425	0.0492412
GOTERM_BP_FAT	GO:0007292~female gamete generation	2	1.30719	0.045636	ENSSSCT00000001956	23	3	1425	0.00475944
GOTERM_BP_FAT	GO:0048477~oogenesis	2	1.30719	0.045636	ENSSSCT00000001956	23	3	1425	0.00475944
GOTERM_MF_FAT	GO:0005496~steroid binding	3	2.6087	0.0255701	ENSSSCT00000008067	21	20	1569	0.0088045
GOTERM_MF_FAT	GO:0005496~steroid binding	3	2.6087	0.0255701	ENSSSCT00000001956	21	20	1569	0.0088045
GOTERM_BP_FAT	GO:0048477~oogenesis	2	1.73913	0.0394964	ENSSSCT00000001956	20	3	1425	0.0139871
GOTERM_BP_FAT	GO:0007292~female gamete generation	2	1.73913	0.0394964	ENSSSCT00000001956	20	3	1425	0.0139871
GOTERM_BP_FAT	GO:0007292~female gamete generation	2	22.2222	0.00420757	ENSSSCT00000001956	3	3	1425	0.0493386
GOTERM_BP_FAT	GO:0048477~oogenesis	2	22.2222	0.00420757	ENSSSCT00000001956	3	3	1425	0.0493386
GOTERM_BP_FAT	GO:0007276~gamete generation	2	22.2222	0.0167771	ENSSSCT00000001956	3	12	1425	0.0396534
GOTERM_BP_FAT	GO:0048609~reproductive process in a multicellular organism	2	22.2222	0.0237256	ENSSSCT00000001956	3	17	1425	0.0191578
GOTERM_BP_FAT	GO:0032504~multicellular organism reproduction	2	22.2222	0.0237256	ENSSSCT00000001956	3	17	1425	0.0191578
GOTERM_MF_FAT	GO:0005496~steroid binding	2	22.2222	0.0377793	ENSSSCT00000001956	4	20	1569	0.0438797
GOTERM_CC_FAT	GO:0005886~plasma membrane	3	33.3333	0.0427052	ENSSSCT00000001956	3	249	1203	0.0196051
GOTERM_CC_FAT	GO:0005886~plasma membrane	3	33.3333	0.0427052	ENSSSCT00000006064	3	249	1203	0.0196051
GOTERM_BP_FAT	GO:0019953~sexual reproduction	2	22.2222	0.0430505	ENSSSCT00000001956	3	31	1425	0.0123671
GOTERM_MF_FAT	GO:0005496~steroid binding	3	2.08333	0.0360304	ENSSSCT00000008067	25	20	1569	0.0306184
GOTERM_MF_FAT	GO:0005496~steroid binding	3	2.08333	0.0360304	ENSSSCT00000001956	25	20	1569	0.0306184
GOTERM_BP_FAT	GO:0007292~female gamete generation	2	1.38889	0.045636	ENSSSCT00000001956	23	3	1425	0.0209465
GOTERM_BP_FAT	GO:0048477~oogenesis	2	1.38889	0.045636	ENSSSCT00000001956	23	3	1425	0.0209465
GOTERM_MF_FAT	GO:0005496~steroid binding	3	3.48837	0.00792847	ENSSSCT00000008067	12	20	1569	0.032834
GOTERM_MF_FAT	GO:0005496~steroid binding	3	3.48837	0.00792847	ENSSSCT00000001956	12	20	1569	0.032834
GOTERM_CC_FAT	GO:0016021~integral to membrane	6	6.97674	0.0114205	ENSSSCT00000001633	6	493	1203	0.167881
GOTERM_CC_FAT	GO:0016021~integral to membrane	6	6.97674	0.0114205	ENSSSCT00000012439	6	493	1203	0.167881
GOTERM_CC_FAT	GO:0016021~integral to membrane	6	6.97674	0.0114205	ENSSSCT00000001956	6	493	1203	0.167881
GOTERM_CC_FAT	GO:0016021~integral to membrane	6	6.97674	0.0114205	ENSSSCT00000005078	6	493	1203	0.167881
GOTERM_CC_FAT	GO:0016021~integral to membrane	6	6.97674	0.0114205	ENSSSCT00000002281	6	493	1203	0.167881
GOTERM_CC_FAT	GO:0031224~intrinsic to membrane	6	6.97674	0.0132749	ENSSSCT00000001633	6	508	1203	0.0101394
GOTERM_CC_FAT	GO:0031224~intrinsic to membrane	6	6.97674	0.0132749	ENSSSCT00000012439	6	508	1203	0.0101394
GOTERM_CC_FAT	GO:0031224~intrinsic to membrane	6	6.97674	0.0132749	ENSSSCT00000001956	6	508	1203	0.0101394
GOTERM_CC_FAT	GO:0031224~intrinsic to membrane	6	6.97674	0.0132749	ENSSSCT00000005078	6	508	1203	0.0101394
GOTERM_CC_FAT	GO:0031224~intrinsic to membrane	6	6.97674	0.0132749	ENSSSCT00000002281	6	508	1203	0.0101394
GOTERM_BP_FAT	GO:0048477~oogenesis	2	2.32558	0.0229956	ENSSSCT00000001956	12	3	1425	0.00799156
GOTERM_BP_FAT	GO:0007292~female gamete generation	2	2.32558	0.0229956	ENSSSCT00000001956	12	3	1425	0.00799156
GOTERM_MF_FAT	GO:0008270~zinc ion binding	3	25	0.01339	ENSSSCT00000005925	3	182	1569	0.0137815
GOTERM_MF_FAT	GO:0008270~zinc ion binding	3	25	0.01339	ENSSSCT00000006656	3	182	1569	0.0137815
GOTERM_MF_FAT	GO:0004879~ligand-dependent nuclear receptor activity	2	16.6667	0.0278555	ENSSSCT00000005925	3	22	1569	0.0014391
GOTERM_MF_FAT	GO:0046914~transition metal ion binding	3	25	0.032669	ENSSSCT00000005925	3	284	1569	0.0014391
GOTERM_MF_FAT	GO:0046914~transition metal ion binding	3	25	0.032669	ENSSSCT00000006656	3	284	1569	0.0014391
GOTERM_MF_FAT	GO:0005496~steroid binding	3	2.45902	0.0128204	ENSSSCT00000008067	15	20	1569	0.0454484
GOTERM_MF_FAT	GO:0005496~steroid binding	3	2.45902	0.0128204	ENSSSCT00000001956	15	20	1569	0.0454484
GOTERM_BP_FAT	GO:0007292~female gamete generation	2	1.63934	0.0292054	ENSSSCT00000001956	15	3	1425	0.0182601
GOTERM_BP_FAT	GO:0048477~oogenesis	2	1.63934	0.0292054	ENSSSCT00000001956	15	3	1425	0.0182601
GOTERM_CC_FAT	GO:0005886~plasma membrane	5	4.09836	0.0370539	ENSSSCT00000008182	8	249	1203	0.0387895
GOTERM_CC_FAT	GO:0005886~plasma membrane	5	4.09836	0.0370539	ENSSSCT00000001633	8	249	1203	0.0387895
GOTERM_CC_FAT	GO:0005886~plasma membrane	5	4.09836	0.0370539	ENSSSCT00000010699	8	249	1203	0.0387895
GOTERM_CC_FAT	GO:0005886~plasma membrane	5	4.09836	0.0370539	ENSSSCT00000001956	8	249	1203	0.0387895
GOTERM_BP_FAT	GO:0007155~cell adhesion	4	1.99005	0.0279272	ENSSSCT00000001504	20	51	1425	0.107877
GOTERM_BP_FAT	GO:0007155~cell adhesion	4	1.99005	0.0279272	ENSSSCT00000010699	20	51	1425	0.107877
GOTERM_BP_FAT	GO:0007155~cell adhesion	4	1.99005	0.0279272	ENSSSCT00000002056	20	51	1425	0.107877
GOTERM_BP_FAT	GO:0022610~biological adhesion	4	1.99005	0.0279272	ENSSSCT00000001504	20	51	1425	0.107877
GOTERM_BP_FAT	GO:0022610~biological adhesion	4	1.99005	0.0279272	ENSSSCT00000010699	20	51	1425	0.107877
GOTERM_BP_FAT	GO:0022610~biological adhesion	4	1.99005	0.0279272	ENSSSCT00000002056	20	51	1425	0.107877
GOTERM_CC_FAT	GO:0005856~cytoskeleton	4	1.99005	0.029182	ENSSSCT00000013522	14	65	1203	0.00665729
GOTERM_CC_FAT	GO:0005856~cytoskeleton	4	1.99005	0.029182	ENSSSCT00000006656	14	65	1203	0.00665729
GOTERM_CC_FAT	GO:0005856~cytoskeleton	4	1.99005	0.029182	ENSSSCT00000006154	14	65	1203	0.00665729
GOTERM_CC_FAT	GO:0005856~cytoskeleton	4	1.99005	0.029182	ENSSSCT00000007936	14	65	1203	0.00665729
GOTERM_BP_FAT	GO:0009259~ribonucleotide metabolic process	3	1.49254	0.0390494	ENSSSCT00000008185	20	24	1425	0.14337
GOTERM_BP_FAT	GO:0009259~ribonucleotide metabolic process	3	1.49254	0.0390494	ENSSSCT00000007532	20	24	1425	0.14337
GOTERM_BP_FAT	GO:0009259~ribonucleotide metabolic process	3	1.49254	0.0390494	ENSSSCT00000008251	20	24	1425	0.14337
GOTERM_BP_FAT	GO:0009260~ribonucleotide biosynthetic process	3	1.49254	0.0390494	ENSSSCT00000008185	20	24	1425	0.14337
GOTERM_BP_FAT	GO:0009260~ribonucleotide biosynthetic process	3	1.49254	0.0390494	ENSSSCT00000007532	20	24	1425	0.14337
GOTERM_BP_FAT	GO:0009260~ribonucleotide biosynthetic process	3	1.49254	0.0390494	ENSSSCT00000008251	20	24	1425	0.14337
GOTERM_BP_FAT	GO:0048477~oogenesis	2	5.71429	0.00840332	ENSSSCT00000001956	5	3	1425	0.018334
GOTERM_BP_FAT	GO:0007292~female gamete generation	2	5.71429	0.00840332	ENSSSCT00000001956	5	3	1425	0.018334
GOTERM_BP_FAT	GO:0007276~gamete generation	2	5.71429	0.0332957	ENSSSCT00000001956	5	12	1425	0.0333924
GOTERM_BP_FAT	GO:0048609~reproductive process in a multicellular organism	2	5.71429	0.0469207	ENSSSCT00000001956	5	17	1425	0.031918
GOTERM_BP_FAT	GO:0032504~multicellular organism reproduction	2	5.71429	0.0469207	ENSSSCT00000001956	5	17	1425	0.031918
GOTERM_MF_FAT	GO:0043169~cation binding	11	6.96203	0.0259717	ENSSSCT00000017632	21	431	1569	0.0181922
GOTERM_MF_FAT	GO:0043169~cation binding	11	6.96203	0.0259717	ENSSSCT00000000428	21	431	1569	0.0181922
GOTERM_MF_FAT	GO:0043169~cation binding	11	6.96203	0.0259717	ENSSSCT00000008192	21	431	1569	0.0181922
GOTERM_MF_FAT	GO:0043169~cation binding	11	6.96203	0.0259717	ENSSSCT00000000417	21	431	1569	0.0181922
GOTERM_MF_FAT	GO:0043169~cation binding	11	6.96203	0.0259717	ENSSSCT00000005925	21	431	1569	0.0181922
GOTERM_MF_FAT	GO:0043169~cation binding	11	6.96203	0.0259717	ENSSSCT00000000046	21	431	1569	0.0181922
GOTERM_MF_FAT	GO:0043169~cation binding	11	6.96203	0.0259717	ENSSSCT00000001195	21	431	1569	0.0181922
GOTERM_MF_FAT	GO:0043169~cation binding	11	6.96203	0.0259717	ENSSSCT00000006656	21	431	1569	0.0181922
GOTERM_MF_FAT	GO:0043169~cation binding	11	6.96203	0.0259717	ENSSSCT00000001341	21	431	1569	0.0181922
GOTERM_MF_FAT	GO:0043169~cation binding	11	6.96203	0.0259717	ENSSSCT00000005164	21	431	1569	0.0181922
GOTERM_MF_FAT	GO:0043169~cation binding	11	6.96203	0.0259717	ENSSSCT00000000418	21	431	1569	0.0181922
GOTERM_MF_FAT	GO:0043167~ion binding	11	6.96203	0.0272409	ENSSSCT00000017632	21	434	1569	0.202458
GOTERM_MF_FAT	GO:0043167~ion binding	11	6.96203	0.0272409	ENSSSCT00000000428	21	434	1569	0.202458
GOTERM_MF_FAT	GO:0043167~ion binding	11	6.96203	0.0272409	ENSSSCT00000008192	21	434	1569	0.202458
GOTERM_MF_FAT	GO:0043167~ion binding	11	6.96203	0.0272409	ENSSSCT00000000417	21	434	1569	0.202458
GOTERM_MF_FAT	GO:0043167~ion binding	11	6.96203	0.0272409	ENSSSCT00000005925	21	434	1569	0.202458
GOTERM_MF_FAT	GO:0043167~ion binding	11	6.96203	0.0272409	ENSSSCT00000000046	21	434	1569	0.202458
GOTERM_MF_FAT	GO:0043167~ion binding	11	6.96203	0.0272409	ENSSSCT00000001195	21	434	1569	0.202458
GOTERM_MF_FAT	GO:0043167~ion binding	11	6.96203	0.0272409	ENSSSCT00000006656	21	434	1569	0.202458
GOTERM_MF_FAT	GO:0043167~ion binding	11	6.96203	0.0272409	ENSSSCT00000001341	21	434	1569	0.202458
GOTERM_MF_FAT	GO:0043167~ion binding	11	6.96203	0.0272409	ENSSSCT00000005164	21	434	1569	0.202458
GOTERM_MF_FAT	GO:0043167~ion binding	11	6.96203	0.0272409	ENSSSCT00000000418	21	434	1569	0.202458
GOTERM_MF_FAT	GO:0000166~nucleotide binding	8	5.06329	0.0415413	ENSSSCT00000006553	21	269	1569	0.301198
GOTERM_MF_FAT	GO:0000166~nucleotide binding	8	5.06329	0.0415413	ENSSSCT00000012477	21	269	1569	0.301198
GOTERM_MF_FAT	GO:0000166~nucleotide binding	8	5.06329	0.0415413	ENSSSCT00000007358	21	269	1569	0.301198
GOTERM_MF_FAT	GO:0000166~nucleotide binding	8	5.06329	0.0415413	ENSSSCT00000008229	21	269	1569	0.301198
GOTERM_MF_FAT	GO:0000166~nucleotide binding	8	5.06329	0.0415413	ENSSSCT00000010229	21	269	1569	0.301198
GOTERM_MF_FAT	GO:0000166~nucleotide binding	8	5.06329	0.0415413	ENSSSCT00000007971	21	269	1569	0.301198
GOTERM_MF_FAT	GO:0000166~nucleotide binding	8	5.06329	0.0415413	ENSSSCT00000010750	21	269	1569	0.301198
GOTERM_MF_FAT	GO:0000166~nucleotide binding	8	5.06329	0.0415413	ENSSSCT00000005164	21	269	1569	0.301198
GOTERM_MF_FAT	GO:0009055~electron carrier activity	3	4.83871	0.0499512	ENSSSCT00000002135	11	58	1569	0.0090033
GOTERM_MF_FAT	GO:0009055~electron carrier activity	3	4.83871	0.0499512	ENSSSCT00000011476	11	58	1569	0.0090033
GOTERM_MF_FAT	GO:0009055~electron carrier activity	3	4.83871	0.0499512	ENSSSCT00000010866	11	58	1569	0.0090033
GOTERM_MF_FAT	GO:0017076~purine nucleotide binding	9	5.96026	0.00189433	ENSSSCT00000006553	19	225	1569	0.0114278
GOTERM_MF_FAT	GO:0017076~purine nucleotide binding	9	5.96026	0.00189433	ENSSSCT00000012477	19	225	1569	0.0114278
GOTERM_MF_FAT	GO:0017076~purine nucleotide binding	9	5.96026	0.00189433	ENSSSCT00000008229	19	225	1569	0.0114278
GOTERM_MF_FAT	GO:0017076~purine nucleotide binding	9	5.96026	0.00189433	ENSSSCT00000010229	19	225	1569	0.0114278
GOTERM_MF_FAT	GO:0017076~purine nucleotide binding	9	5.96026	0.00189433	ENSSSCT00000007971	19	225	1569	0.0114278
GOTERM_MF_FAT	GO:0017076~purine nucleotide binding	9	5.96026	0.00189433	ENSSSCT00000008181	19	225	1569	0.0114278
GOTERM_MF_FAT	GO:0017076~purine nucleotide binding	9	5.96026	0.00189433	ENSSSCT00000010866	19	225	1569	0.0114278
GOTERM_MF_FAT	GO:0017076~purine nucleotide binding	9	5.96026	0.00189433	ENSSSCT00000010750	19	225	1569	0.0114278
GOTERM_MF_FAT	GO:0017076~purine nucleotide binding	9	5.96026	0.00189433	ENSSSCT00000005164	19	225	1569	0.0114278
GOTERM_MF_FAT	GO:0000166~nucleotide binding	9	5.96026	0.00607562	ENSSSCT00000006553	19	269	1569	0.0177176
GOTERM_MF_FAT	GO:0000166~nucleotide binding	9	5.96026	0.00607562	ENSSSCT00000012477	19	269	1569	0.0177176
GOTERM_MF_FAT	GO:0000166~nucleotide binding	9	5.96026	0.00607562	ENSSSCT00000008229	19	269	1569	0.0177176
GOTERM_MF_FAT	GO:0000166~nucleotide binding	9	5.96026	0.00607562	ENSSSCT00000010229	19	269	1569	0.0177176
GOTERM_MF_FAT	GO:0000166~nucleotide binding	9	5.96026	0.00607562	ENSSSCT00000007971	19	269	1569	0.0177176
GOTERM_MF_FAT	GO:0000166~nucleotide binding	9	5.96026	0.00607562	ENSSSCT00000008181	19	269	1569	0.0177176
GOTERM_MF_FAT	GO:0000166~nucleotide binding	9	5.96026	0.00607562	ENSSSCT00000010866	19	269	1569	0.0177176
GOTERM_MF_FAT	GO:0000166~nucleotide binding	9	5.96026	0.00607562	ENSSSCT00000010750	19	269	1569	0.0177176
GOTERM_MF_FAT	GO:0000166~nucleotide binding	9	5.96026	0.00607562	ENSSSCT00000005164	19	269	1569	0.0177176
GOTERM_MF_FAT	GO:0050660~FAD binding	3	1.98675	0.0152728	ENSSSCT00000006553	19	17	1569	0.0279877
GOTERM_MF_FAT	GO:0050660~FAD binding	3	1.98675	0.0152728	ENSSSCT00000010866	19	17	1569	0.0279877
GOTERM_MF_FAT	GO:0050660~FAD binding	3	1.98675	0.0152728	ENSSSCT00000005164	19	17	1569	0.0279877
GOTERM_MF_FAT	GO:0001883~purine nucleoside binding	6	3.97351	0.0349	ENSSSCT00000006553	19	167	1569	0.0433556
GOTERM_MF_FAT	GO:0001883~purine nucleoside binding	6	3.97351	0.0349	ENSSSCT00000010229	19	167	1569	0.0433556
GOTERM_MF_FAT	GO:0001883~purine nucleoside binding	6	3.97351	0.0349	ENSSSCT00000007971	19	167	1569	0.0433556
GOTERM_MF_FAT	GO:0001883~purine nucleoside binding	6	3.97351	0.0349	ENSSSCT00000008181	19	167	1569	0.0433556
GOTERM_MF_FAT	GO:0001883~purine nucleoside binding	6	3.97351	0.0349	ENSSSCT00000010866	19	167	1569	0.0433556
GOTERM_MF_FAT	GO:0001883~purine nucleoside binding	6	3.97351	0.0349	ENSSSCT00000005164	19	167	1569	0.0433556
GOTERM_MF_FAT	GO:0030554~adenyl nucleotide binding	6	3.97351	0.0349	ENSSSCT00000006553	19	167	1569	0.0433556
GOTERM_MF_FAT	GO:0030554~adenyl nucleotide binding	6	3.97351	0.0349	ENSSSCT00000010229	19	167	1569	0.0433556
GOTERM_MF_FAT	GO:0030554~adenyl nucleotide binding	6	3.97351	0.0349	ENSSSCT00000007971	19	167	1569	0.0433556
GOTERM_MF_FAT	GO:0030554~adenyl nucleotide binding	6	3.97351	0.0349	ENSSSCT00000008181	19	167	1569	0.0433556
GOTERM_MF_FAT	GO:0030554~adenyl nucleotide binding	6	3.97351	0.0349	ENSSSCT00000010866	19	167	1569	0.0433556
GOTERM_MF_FAT	GO:0030554~adenyl nucleotide binding	6	3.97351	0.0349	ENSSSCT00000005164	19	167	1569	0.0433556
GOTERM_MF_FAT	GO:0001882~nucleoside binding	6	3.97351	0.0357086	ENSSSCT00000006553	19	168	1569	0.0372135
GOTERM_MF_FAT	GO:0001882~nucleoside binding	6	3.97351	0.0357086	ENSSSCT00000010229	19	168	1569	0.0372135
GOTERM_MF_FAT	GO:0001882~nucleoside binding	6	3.97351	0.0357086	ENSSSCT00000007971	19	168	1569	0.0372135
GOTERM_MF_FAT	GO:0001882~nucleoside binding	6	3.97351	0.0357086	ENSSSCT00000008181	19	168	1569	0.0372135
GOTERM_MF_FAT	GO:0001882~nucleoside binding	6	3.97351	0.0357086	ENSSSCT00000010866	19	168	1569	0.0372135
GOTERM_MF_FAT	GO:0001882~nucleoside binding	6	3.97351	0.0357086	ENSSSCT00000005164	19	168	1569	0.0372135
