# Supplementary material for: Integrative Analysis of miRNAs Involved in Fat Deposition in Different Pig Breeds
Source: Genes (Basel). 2022 Dec 28;14(1):94. doi: 10.3390/genes14010094 (PMC9859024; doi:10.3390/genes14010094)
Supplement: Supplementary file 1 [file genes-14-00094-s001.zip › Table S6 GO analyses of the target genes.xls]

## Sheet: down.GO_1
GO analyses of the target genes of down-regulation expressed miRNAs in Laiwu pig and Large white adipose tissue
Category	Term	Count	%	Pvalue	Genes	List Total	Pop Hits	Pop Total	Benjamini
GOTERM_MF_FAT	GO:0003700~transcription factor activity	5	2.59067	0.047685	ENSSSCT00000008209	25	92	1569	0.0198828
GOTERM_MF_FAT	GO:0003700~transcription factor activity	5	2.59067	0.047685	ENSSSCT00000005857	25	92	1569	0.0198828
GOTERM_MF_FAT	GO:0003700~transcription factor activity	5	2.59067	0.047685	ENSSSCT00000001722	25	92	1569	0.0198828
GOTERM_MF_FAT	GO:0003700~transcription factor activity	5	2.59067	0.047685	ENSSSCT00000010870	25	92	1569	0.0198828
GOTERM_MF_FAT	GO:0003700~transcription factor activity	5	2.59067	0.047685	ENSSSCT00000000090	25	92	1569	0.0198828
GOTERM_MF_FAT	GO:0003700~transcription factor activity	5	2.59067	0.047685	ENSSSCT00000010869	25	92	1569	0.0198828
GOTERM_MF_FAT	GO:0005496~steroid binding	3	13.6364	0.0015094	ENSSSCT00000001642	6	20	1569	0.0414131
GOTERM_MF_FAT	GO:0005496~steroid binding	3	13.6364	0.0015094	ENSSSCT00000001956	6	20	1569	0.0414131
GOTERM_BP_FAT	GO:0007292~female gamete generation	2	9.09091	0.0104968	ENSSSCT00000001956	6	3	1425	0.0281673
GOTERM_BP_FAT	GO:0048477~oogenesis	2	9.09091	0.0104968	ENSSSCT00000001956	6	3	1425	0.0281673
GOTERM_MF_FAT	GO:0008289~lipid binding	3	13.6364	0.0146759	ENSSSCT00000001642	6	63	1569	0.0181673
GOTERM_MF_FAT	GO:0008289~lipid binding	3	13.6364	0.0146759	ENSSSCT00000001956	6	63	1569	0.0181673
GOTERM_BP_FAT	GO:0007276~gamete generation	2	9.09091	0.0414593	ENSSSCT00000001956	6	12	1425	0.0331194
GOTERM_CC_FAT	GO:0005886~plasma membrane	3	13.6364	0.0427052	ENSSSCT00000001956	3	249	1203	0.0122722
GOTERM_CC_FAT	GO:0005886~plasma membrane	3	13.6364	0.0427052	ENSSSCT00000006966	3	249	1203	0.0122722
GOTERM_MF_FAT	GO:0004864~phosphoprotein phosphatase inhibitor activity	2	20	0.00509391	ENSSSCT00000001463	3	4	1569	0.0442342
GOTERM_MF_FAT	GO:0019212~phosphatase inhibitor activity	2	20	0.00509391	ENSSSCT00000001463	3	4	1569	0.0442342
GOTERM_MF_FAT	GO:0019208~phosphatase regulator activity	2	20	0.011443	ENSSSCT00000001463	3	9	1569	0.0320787
GOTERM_MF_FAT	GO:0019888~protein phosphatase regulator activity	2	20	0.011443	ENSSSCT00000001463	3	9	1569	0.0120787
GOTERM_MF_FAT	GO:0008270~zinc ion binding	3	30	0.01339	ENSSSCT00000001463	3	182	1569	0.0467419
GOTERM_MF_FAT	GO:0008270~zinc ion binding	3	30	0.01339	ENSSSCT00000008253	3	182	1569	0.0467419
GOTERM_MF_FAT	GO:0046914~transition metal ion binding	3	30	0.032669	ENSSSCT00000001463	3	284	1569	0.0102325
GOTERM_MF_FAT	GO:0046914~transition metal ion binding	3	30	0.032669	ENSSSCT00000008253	3	284	1569	0.0102325
GOTERM_MF_FAT	GO:0003723~RNA binding	2	20	0.047867	ENSSSCT00000001463	3	38	1569	0.0119734
GOTERM_CC_FAT	GO:0019898~extrinsic to membrane	3	6.81818	0.0206773	ENSSSCT00000017632	10	31	1203	0.034156
GOTERM_CC_FAT	GO:0019898~extrinsic to membrane	3	6.81818	0.0206773	ENSSSCT00000007143	10	31	1203	0.034156
GOTERM_CC_FAT	GO:0019898~extrinsic to membrane	3	6.81818	0.0206773	ENSSSCT00000002056	10	31	1203	0.034156
GOTERM_BP_FAT	GO:0042981~regulation of apoptosis	2	8.69565	0.0238596	ENSSSCT00000007607	2	34	1425	0.0469885
GOTERM_BP_FAT	GO:0010941~regulation of cell death	2	8.69565	0.0238596	ENSSSCT00000007607	2	34	1425	0.0469885
GOTERM_BP_FAT	GO:0043067~regulation of programmed cell death	2	8.69565	0.0238596	ENSSSCT00000007607	2	34	1425	0.0469885
GOTERM_BP_FAT	GO:0048477~oogenesis	2	2.12766	0.0146748	ENSSSCT00000001956	8	3	1425	0.00446416
GOTERM_BP_FAT	GO:0007292~female gamete generation	2	2.12766	0.0146748	ENSSSCT00000001956	8	3	1425	0.00446416
GOTERM_CC_FAT	GO:0005856~cytoskeleton	5	2.82486	0.0162892	ENSSSCT00000011156	20	65	1203	0.2678
GOTERM_CC_FAT	GO:0005856~cytoskeleton	5	2.82486	0.0162892	ENSSSCT00000013522	20	65	1203	0.2678
GOTERM_CC_FAT	GO:0005856~cytoskeleton	5	2.82486	0.0162892	ENSSSCT00000002192	20	65	1203	0.2678
GOTERM_CC_FAT	GO:0005856~cytoskeleton	5	2.82486	0.0162892	ENSSSCT00000006656	20	65	1203	0.2678
GOTERM_CC_FAT	GO:0005856~cytoskeleton	5	2.82486	0.0162892	ENSSSCT00000007936	20	65	1203	0.2678
GOTERM_MF_FAT	GO:0046914~transition metal ion binding	10	5.64972	0.0189903	ENSSSCT00000005381	25	284	1569	0.047671
GOTERM_MF_FAT	GO:0046914~transition metal ion binding	10	5.64972	0.0189903	ENSSSCT00000011546	25	284	1569	0.047671
GOTERM_MF_FAT	GO:0046914~transition metal ion binding	10	5.64972	0.0189903	ENSSSCT00000005925	25	284	1569	0.047671
GOTERM_MF_FAT	GO:0046914~transition metal ion binding	10	5.64972	0.0189903	ENSSSCT00000000393	25	284	1569	0.047671
GOTERM_MF_FAT	GO:0046914~transition metal ion binding	10	5.64972	0.0189903	ENSSSCT00000006656	25	284	1569	0.047671
GOTERM_MF_FAT	GO:0046914~transition metal ion binding	10	5.64972	0.0189903	ENSSSCT00000002135	25	284	1569	0.047671
GOTERM_MF_FAT	GO:0046914~transition metal ion binding	10	5.64972	0.0189903	ENSSSCT00000011476	25	284	1569	0.047671
GOTERM_MF_FAT	GO:0046914~transition metal ion binding	10	5.64972	0.0189903	ENSSSCT00000001341	25	284	1569	0.047671
GOTERM_MF_FAT	GO:0046914~transition metal ion binding	10	5.64972	0.0189903	ENSSSCT00000001920	25	284	1569	0.047671
GOTERM_MF_FAT	GO:0008092~cytoskeletal protein binding	4	2.25989	0.0292891	ENSSSCT00000013522	25	45	1569	0.326768
GOTERM_MF_FAT	GO:0008092~cytoskeletal protein binding	4	2.25989	0.0292891	ENSSSCT00000002192	25	45	1569	0.326768
GOTERM_MF_FAT	GO:0008092~cytoskeletal protein binding	4	2.25989	0.0292891	ENSSSCT00000007936	25	45	1569	0.326768
GOTERM_MF_FAT	GO:0008092~cytoskeletal protein binding	4	2.25989	0.0292891	ENSSSCT00000008231	25	45	1569	0.326768
GOTERM_MF_FAT	GO:0005506~iron ion binding	5	2.82486	0.034407	ENSSSCT00000005381	25	83	1569	0.00588107
GOTERM_MF_FAT	GO:0005506~iron ion binding	5	2.82486	0.034407	ENSSSCT00000011546	25	83	1569	0.00588107
GOTERM_MF_FAT	GO:0005506~iron ion binding	5	2.82486	0.034407	ENSSSCT00000002135	25	83	1569	0.00588107
GOTERM_MF_FAT	GO:0005506~iron ion binding	5	2.82486	0.034407	ENSSSCT00000011476	25	83	1569	0.00588107
GOTERM_MF_FAT	GO:0005506~iron ion binding	5	2.82486	0.034407	ENSSSCT00000001920	25	83	1569	0.00588107
GOTERM_MF_FAT	GO:0020037~heme binding	4	2.25989	0.0346441	ENSSSCT00000005381	25	48	1569	0.0288245
GOTERM_MF_FAT	GO:0020037~heme binding	4	2.25989	0.0346441	ENSSSCT00000002135	25	48	1569	0.0288245
GOTERM_MF_FAT	GO:0020037~heme binding	4	2.25989	0.0346441	ENSSSCT00000011476	25	48	1569	0.0288245
GOTERM_MF_FAT	GO:0020037~heme binding	4	2.25989	0.0346441	ENSSSCT00000001920	25	48	1569	0.0288245
GOTERM_MF_FAT	GO:0046906~tetrapyrrole binding	4	2.25989	0.0384815	ENSSSCT00000005381	25	50	1569	0.0449248
GOTERM_MF_FAT	GO:0046906~tetrapyrrole binding	4	2.25989	0.0384815	ENSSSCT00000002135	25	50	1569	0.0449248
GOTERM_MF_FAT	GO:0046906~tetrapyrrole binding	4	2.25989	0.0384815	ENSSSCT00000011476	25	50	1569	0.0449248
GOTERM_MF_FAT	GO:0046906~tetrapyrrole binding	4	2.25989	0.0384815	ENSSSCT00000001920	25	50	1569	0.0449248
GOTERM_MF_FAT	GO:0043169~cation binding	12	6.77966	0.0403048	ENSSSCT00000005381	25	431	1569	0.906134
GOTERM_MF_FAT	GO:0043169~cation binding	12	6.77966	0.0403048	ENSSSCT00000011546	25	431	1569	0.906134
GOTERM_MF_FAT	GO:0043169~cation binding	12	6.77966	0.0403048	ENSSSCT00000005925	25	431	1569	0.906134
GOTERM_MF_FAT	GO:0043169~cation binding	12	6.77966	0.0403048	ENSSSCT00000000393	25	431	1569	0.906134
GOTERM_MF_FAT	GO:0043169~cation binding	12	6.77966	0.0403048	ENSSSCT00000006717	25	431	1569	0.906134
GOTERM_MF_FAT	GO:0043169~cation binding	12	6.77966	0.0403048	ENSSSCT00000006656	25	431	1569	0.906134
GOTERM_MF_FAT	GO:0043169~cation binding	12	6.77966	0.0403048	ENSSSCT00000002135	25	431	1569	0.906134
GOTERM_MF_FAT	GO:0043169~cation binding	12	6.77966	0.0403048	ENSSSCT00000002156	25	431	1569	0.906134
GOTERM_MF_FAT	GO:0043169~cation binding	12	6.77966	0.0403048	ENSSSCT00000011476	25	431	1569	0.906134
GOTERM_MF_FAT	GO:0043169~cation binding	12	6.77966	0.0403048	ENSSSCT00000001341	25	431	1569	0.906134
GOTERM_MF_FAT	GO:0043169~cation binding	12	6.77966	0.0403048	ENSSSCT00000001920	25	431	1569	0.906134
GOTERM_MF_FAT	GO:0043167~ion binding	12	6.77966	0.0422858	ENSSSCT00000005381	25	434	1569	0.037443
GOTERM_MF_FAT	GO:0043167~ion binding	12	6.77966	0.0422858	ENSSSCT00000011546	25	434	1569	0.037443
GOTERM_MF_FAT	GO:0043167~ion binding	12	6.77966	0.0422858	ENSSSCT00000005925	25	434	1569	0.037443
GOTERM_MF_FAT	GO:0043167~ion binding	12	6.77966	0.0422858	ENSSSCT00000000393	25	434	1569	0.037443
GOTERM_MF_FAT	GO:0043167~ion binding	12	6.77966	0.0422858	ENSSSCT00000006717	25	434	1569	0.037443
GOTERM_MF_FAT	GO:0043167~ion binding	12	6.77966	0.0422858	ENSSSCT00000006656	25	434	1569	0.037443
GOTERM_MF_FAT	GO:0043167~ion binding	12	6.77966	0.0422858	ENSSSCT00000002135	25	434	1569	0.037443
GOTERM_MF_FAT	GO:0043167~ion binding	12	6.77966	0.0422858	ENSSSCT00000002156	25	434	1569	0.037443
GOTERM_MF_FAT	GO:0043167~ion binding	12	6.77966	0.0422858	ENSSSCT00000011476	25	434	1569	0.037443
GOTERM_MF_FAT	GO:0043167~ion binding	12	6.77966	0.0422858	ENSSSCT00000001341	25	434	1569	0.037443
GOTERM_MF_FAT	GO:0043167~ion binding	12	6.77966	0.0422858	ENSSSCT00000001920	25	434	1569	0.037443
GOTERM_CC_FAT	GO:0043228~non-membrane-bounded organelle	6	3.38983	0.0482984	ENSSSCT00000011156	20	132	1203	0.0181875
GOTERM_CC_FAT	GO:0043228~non-membrane-bounded organelle	6	3.38983	0.0482984	ENSSSCT00000001700	20	132	1203	0.0181875
GOTERM_CC_FAT	GO:0043228~non-membrane-bounded organelle	6	3.38983	0.0482984	ENSSSCT00000013522	20	132	1203	0.0181875
GOTERM_CC_FAT	GO:0043228~non-membrane-bounded organelle	6	3.38983	0.0482984	ENSSSCT00000002192	20	132	1203	0.0181875
GOTERM_CC_FAT	GO:0043228~non-membrane-bounded organelle	6	3.38983	0.0482984	ENSSSCT00000006656	20	132	1203	0.0181875
GOTERM_CC_FAT	GO:0043228~non-membrane-bounded organelle	6	3.38983	0.0482984	ENSSSCT00000007936	20	132	1203	0.0181875
GOTERM_CC_FAT	GO:0043232~intracellular non-membrane-bounded organelle	6	3.38983	0.0482984	ENSSSCT00000011156	20	132	1203	0.0181875
GOTERM_CC_FAT	GO:0043232~intracellular non-membrane-bounded organelle	6	3.38983	0.0482984	ENSSSCT00000001700	20	132	1203	0.0181875
GOTERM_CC_FAT	GO:0043232~intracellular non-membrane-bounded organelle	6	3.38983	0.0482984	ENSSSCT00000013522	20	132	1203	0.0181875
GOTERM_CC_FAT	GO:0043232~intracellular non-membrane-bounded organelle	6	3.38983	0.0482984	ENSSSCT00000002192	20	132	1203	0.0181875
GOTERM_CC_FAT	GO:0043232~intracellular non-membrane-bounded organelle	6	3.38983	0.0482984	ENSSSCT00000006656	20	132	1203	0.0181875
GOTERM_CC_FAT	GO:0043232~intracellular non-membrane-bounded organelle	6	3.38983	0.0482984	ENSSSCT00000007936	20	132	1203	0.0181875
GOTERM_MF_FAT	GO:0004864~phosphoprotein phosphatase inhibitor activity	2	18.1818	0.00509391	ENSSSCT00000001463	3	4	1569	0.0242342
GOTERM_MF_FAT	GO:0019212~phosphatase inhibitor activity	2	18.1818	0.00509391	ENSSSCT00000001463	3	4	1569	0.0242342
GOTERM_MF_FAT	GO:0019888~protein phosphatase regulator activity	2	18.1818	0.011443	ENSSSCT00000001463	3	9	1569	0.0320787
GOTERM_MF_FAT	GO:0019208~phosphatase regulator activity	2	18.1818	0.011443	ENSSSCT00000001463	3	9	1569	0.0320787
GOTERM_MF_FAT	GO:0008270~zinc ion binding	3	27.2727	0.01339	ENSSSCT00000001463	3	182	1569	0.0267419
GOTERM_MF_FAT	GO:0008270~zinc ion binding	3	27.2727	0.01339	ENSSSCT00000008253	3	182	1569	0.0267419
GOTERM_MF_FAT	GO:0046914~transition metal ion binding	3	27.2727	0.032669	ENSSSCT00000001463	3	284	1569	0.0102325
GOTERM_MF_FAT	GO:0046914~transition metal ion binding	3	27.2727	0.032669	ENSSSCT00000008253	3	284	1569	0.0102325
GOTERM_MF_FAT	GO:0003723~RNA binding	2	18.1818	0.047867	ENSSSCT00000001463	3	38	1569	0.0119734
GOTERM_MF_FAT	GO:0017076~purine nucleotide binding	9	6.92308	0.000411903	ENSSSCT00000008222	16	225	1569	0.0288274
GOTERM_MF_FAT	GO:0017076~purine nucleotide binding	9	6.92308	0.000411903	ENSSSCT00000000917	16	225	1569	0.0288274
GOTERM_MF_FAT	GO:0017076~purine nucleotide binding	9	6.92308	0.000411903	ENSSSCT00000007971	16	225	1569	0.0288274
GOTERM_MF_FAT	GO:0017076~purine nucleotide binding	9	6.92308	0.000411903	ENSSSCT00000011485	16	225	1569	0.0288274
GOTERM_MF_FAT	GO:0017076~purine nucleotide binding	9	6.92308	0.000411903	ENSSSCT00000001501	16	225	1569	0.0288274
GOTERM_MF_FAT	GO:0017076~purine nucleotide binding	9	6.92308	0.000411903	ENSSSCT00000010750	16	225	1569	0.0288274
GOTERM_MF_FAT	GO:0017076~purine nucleotide binding	9	6.92308	0.000411903	ENSSSCT00000005164	16	225	1569	0.0288274
GOTERM_MF_FAT	GO:0000166~nucleotide binding	9	6.92308	0.00143656	ENSSSCT00000008222	16	269	1569	0.0497541
GOTERM_MF_FAT	GO:0000166~nucleotide binding	9	6.92308	0.00143656	ENSSSCT00000000917	16	269	1569	0.0497541
GOTERM_MF_FAT	GO:0000166~nucleotide binding	9	6.92308	0.00143656	ENSSSCT00000007971	16	269	1569	0.0497541
GOTERM_MF_FAT	GO:0000166~nucleotide binding	9	6.92308	0.00143656	ENSSSCT00000011485	16	269	1569	0.0497541
GOTERM_MF_FAT	GO:0000166~nucleotide binding	9	6.92308	0.00143656	ENSSSCT00000001501	16	269	1569	0.0497541
GOTERM_MF_FAT	GO:0000166~nucleotide binding	9	6.92308	0.00143656	ENSSSCT00000010750	16	269	1569	0.0497541
GOTERM_MF_FAT	GO:0000166~nucleotide binding	9	6.92308	0.00143656	ENSSSCT00000005164	16	269	1569	0.0497541
GOTERM_MF_FAT	GO:0019001~guanyl nucleotide binding	5	3.84615	0.00204805	ENSSSCT00000008222	16	61	1569	0.473619
GOTERM_MF_FAT	GO:0019001~guanyl nucleotide binding	5	3.84615	0.00204805	ENSSSCT00000001501	16	61	1569	0.473619
GOTERM_MF_FAT	GO:0019001~guanyl nucleotide binding	5	3.84615	0.00204805	ENSSSCT00000010750	16	61	1569	0.473619
GOTERM_MF_FAT	GO:0032561~guanyl ribonucleotide binding	5	3.84615	0.00204805	ENSSSCT00000008222	16	61	1569	0.473619
GOTERM_MF_FAT	GO:0032561~guanyl ribonucleotide binding	5	3.84615	0.00204805	ENSSSCT00000001501	16	61	1569	0.473619
GOTERM_MF_FAT	GO:0032561~guanyl ribonucleotide binding	5	3.84615	0.00204805	ENSSSCT00000010750	16	61	1569	0.473619
GOTERM_MF_FAT	GO:0005525~GTP binding	5	3.84615	0.00204805	ENSSSCT00000008222	16	61	1569	0.473619
GOTERM_MF_FAT	GO:0005525~GTP binding	5	3.84615	0.00204805	ENSSSCT00000001501	16	61	1569	0.473619
GOTERM_MF_FAT	GO:0005525~GTP binding	5	3.84615	0.00204805	ENSSSCT00000010750	16	61	1569	0.473619
GOTERM_MF_FAT	GO:0032555~purine ribonucleotide binding	7	5.38462	0.0089536	ENSSSCT00000008222	16	208	1569	0.147551
GOTERM_MF_FAT	GO:0032555~purine ribonucleotide binding	7	5.38462	0.0089536	ENSSSCT00000007971	16	208	1569	0.147551
GOTERM_MF_FAT	GO:0032555~purine ribonucleotide binding	7	5.38462	0.0089536	ENSSSCT00000011485	16	208	1569	0.147551
GOTERM_MF_FAT	GO:0032555~purine ribonucleotide binding	7	5.38462	0.0089536	ENSSSCT00000001501	16	208	1569	0.147551
GOTERM_MF_FAT	GO:0032555~purine ribonucleotide binding	7	5.38462	0.0089536	ENSSSCT00000010750	16	208	1569	0.147551
GOTERM_MF_FAT	GO:0032553~ribonucleotide binding	7	5.38462	0.0089536	ENSSSCT00000008222	16	208	1569	0.147551
GOTERM_MF_FAT	GO:0032553~ribonucleotide binding	7	5.38462	0.0089536	ENSSSCT00000007971	16	208	1569	0.147551
GOTERM_MF_FAT	GO:0032553~ribonucleotide binding	7	5.38462	0.0089536	ENSSSCT00000011485	16	208	1569	0.147551
GOTERM_MF_FAT	GO:0032553~ribonucleotide binding	7	5.38462	0.0089536	ENSSSCT00000001501	16	208	1569	0.147551
GOTERM_MF_FAT	GO:0032553~ribonucleotide binding	7	5.38462	0.0089536	ENSSSCT00000010750	16	208	1569	0.147551
GOTERM_MF_FAT	GO:0004611~phosphoenolpyruvate carboxykinase activity	2	1.53846	0.0284253	ENSSSCT00000008222	16	3	1569	0.0336009
GOTERM_BP_FAT	GO:0051258~protein polymerization	2	1.53846	0.0448512	ENSSSCT00000001501	14	5	1425	0.0099154
GOTERM_BP_FAT	GO:0043623~cellular protein complex assembly	2	1.53846	0.0448512	ENSSSCT00000001501	14	5	1425	0.0099154
GOTERM_BP_FAT	GO:0007018~microtubule-based movement	2	1.53846	0.0448512	ENSSSCT00000001501	14	5	1425	0.0099154
GOTERM_CC_FAT	GO:0042613~MHC class II protein complex	3	1.80723	0.003929	ENSSSCT00000001634	13	10	1203	0.0111395
GOTERM_CC_FAT	GO:0042613~MHC class II protein complex	3	1.80723	0.003929	ENSSSCT00000001609	13	10	1203	0.0111395
GOTERM_CC_FAT	GO:0042611~MHC protein complex	3	1.80723	0.0205496	ENSSSCT00000001634	13	23	1203	0.0267619
GOTERM_CC_FAT	GO:0042611~MHC protein complex	3	1.80723	0.0205496	ENSSSCT00000001609	13	23	1203	0.0267619
GOTERM_MF_FAT	GO:0004879~ligand-dependent nuclear receptor activity	3	2.30769	0.0200035	ENSSSCT00000005925	17	22	1569	0.0382408
GOTERM_MF_FAT	GO:0004879~ligand-dependent nuclear receptor activity	3	2.30769	0.0200035	ENSSSCT00000008067	17	22	1569	0.0382408
GOTERM_MF_FAT	GO:0043565~sequence-specific DNA binding	4	3.07692	0.0227858	ENSSSCT00000005925	17	62	1569	0.00628841
GOTERM_MF_FAT	GO:0043565~sequence-specific DNA binding	4	3.07692	0.0227858	ENSSSCT00000010870	17	62	1569	0.00628841
GOTERM_MF_FAT	GO:0043565~sequence-specific DNA binding	4	3.07692	0.0227858	ENSSSCT00000008067	17	62	1569	0.00628841
GOTERM_MF_FAT	GO:0043565~sequence-specific DNA binding	4	3.07692	0.0227858	ENSSSCT00000010869	17	62	1569	0.00628841
GOTERM_MF_FAT	GO:0004879~ligand-dependent nuclear receptor activity	3	1.38889	0.0463474	ENSSSCT00000001642	26	22	1569	0.0298949
GOTERM_MF_FAT	GO:0004879~ligand-dependent nuclear receptor activity	3	1.38889	0.0463474	ENSSSCT00000005926	26	22	1569	0.0298949
GOTERM_MF_FAT	GO:0019212~phosphatase inhibitor activity	2	13.3333	0.0101683	ENSSSCT00000001463	5	4	1569	0.018487
GOTERM_MF_FAT	GO:0004864~phosphoprotein phosphatase inhibitor activity	2	13.3333	0.0101683	ENSSSCT00000001463	5	4	1569	0.018487
GOTERM_CC_FAT	GO:0000139~Golgi membrane	2	13.3333	0.0215048	ENSSSCT00000006526	3	13	1203	0.00293781
GOTERM_CC_FAT	GO:0000139~Golgi membrane	2	13.3333	0.0215048	ENSSSCT00000002542	3	13	1203	0.00293781
GOTERM_MF_FAT	GO:0019888~protein phosphatase regulator activity	2	13.3333	0.0227695	ENSSSCT00000001463	5	9	1569	0.0205726
GOTERM_MF_FAT	GO:0019208~phosphatase regulator activity	2	13.3333	0.0227695	ENSSSCT00000001463	5	9	1569	0.0205726
GOTERM_CC_FAT	GO:0044431~Golgi apparatus part	2	13.3333	0.0264342	ENSSSCT00000006526	3	16	1203	0.0192909
GOTERM_CC_FAT	GO:0044431~Golgi apparatus part	2	13.3333	0.0264342	ENSSSCT00000002542	3	16	1203	0.0192909
GOTERM_BP_FAT	GO:0043413~biopolymer glycosylation	2	13.3333	0.0442073	ENSSSCT00000006526	5	16	1425	0.0345149
GOTERM_BP_FAT	GO:0043413~biopolymer glycosylation	2	13.3333	0.0442073	ENSSSCT00000002542	5	16	1425	0.0345149
GOTERM_BP_FAT	GO:0006486~protein amino acid glycosylation	2	13.3333	0.0442073	ENSSSCT00000006526	5	16	1425	0.0345149
GOTERM_BP_FAT	GO:0006486~protein amino acid glycosylation	2	13.3333	0.0442073	ENSSSCT00000002542	5	16	1425	0.0345149
GOTERM_BP_FAT	GO:0009101~glycoprotein biosynthetic process	2	13.3333	0.0442073	ENSSSCT00000006526	5	16	1425	0.0345149
GOTERM_BP_FAT	GO:0009101~glycoprotein biosynthetic process	2	13.3333	0.0442073	ENSSSCT00000002542	5	16	1425	0.0345149
GOTERM_BP_FAT	GO:0070085~glycosylation	2	13.3333	0.0442073	ENSSSCT00000006526	5	16	1425	0.0345149
GOTERM_BP_FAT	GO:0070085~glycosylation	2	13.3333	0.0442073	ENSSSCT00000002542	5	16	1425	0.0345149
GOTERM_BP_FAT	GO:0009100~glycoprotein metabolic process	2	13.3333	0.0469207	ENSSSCT00000006526	5	17	1425	0.0031918
GOTERM_BP_FAT	GO:0009100~glycoprotein metabolic process	2	13.3333	0.0469207	ENSSSCT00000002542	5	17	1425	0.0031918
GOTERM_BP_FAT	GO:0048477~oogenesis	2	2.10526	0.0229956	ENSSSCT00000001956	12	3	1425	0.0473448
GOTERM_BP_FAT	GO:0007292~female gamete generation	2	2.10526	0.0229956	ENSSSCT00000001956	12	3	1425	0.0273448
GOTERM_MF_FAT	GO:0004611~phosphoenolpyruvate carboxykinase activity	2	5	0.00572882	ENSSSCT00000008222	4	3	1569	0.014369
GOTERM_BP_FAT	GO:0046364~monosaccharide biosynthetic process	2	5	0.0146748	ENSSSCT00000008222	4	7	1425	0.0210643
GOTERM_BP_FAT	GO:0019319~hexose biosynthetic process	2	5	0.0146748	ENSSSCT00000008222	4	7	1425	0.0210643
GOTERM_BP_FAT	GO:0006094~gluconeogenesis	2	5	0.0146748	ENSSSCT00000008222	4	7	1425	0.0210643
GOTERM_BP_FAT	GO:0046165~alcohol biosynthetic process	2	5	0.0146748	ENSSSCT00000008222	4	7	1425	0.0210643
GOTERM_MF_FAT	GO:0016831~carboxy-lyase activity	2	5	0.0152282	ENSSSCT00000008222	4	8	1569	0.00187112
GOTERM_BP_FAT	GO:0006090~pyruvate metabolic process	2	5	0.0167594	ENSSSCT00000008222	4	8	1425	0.0126469
GOTERM_BP_FAT	GO:0034637~cellular carbohydrate biosynthetic process	2	5	0.0188411	ENSSSCT00000008222	4	9	1425	0.0964687
GOTERM_BP_FAT	GO:0016051~carbohydrate biosynthetic process	2	5	0.0229956	ENSSSCT00000008222	4	11	1425	0.088858
GOTERM_BP_FAT	GO:0006006~glucose metabolic process	2	5	0.0497144	ENSSSCT00000008222	4	24	1425	0.0150559
GOTERM_MF_FAT	GO:0005496~steroid binding	3	12.5	0.00045983	ENSSSCT00000008067	4	20	1569	0.00733196
GOTERM_MF_FAT	GO:0005496~steroid binding	3	12.5	0.00045983	ENSSSCT00000001956	4	20	1569	0.00733196
GOTERM_MF_FAT	GO:0008289~lipid binding	3	12.5	0.00463943	ENSSSCT00000008067	4	63	1569	0.0365183
GOTERM_MF_FAT	GO:0008289~lipid binding	3	12.5	0.00463943	ENSSSCT00000001956	4	63	1569	0.0365183
GOTERM_BP_FAT	GO:0048477~oogenesis	2	8.33333	0.00630692	ENSSSCT00000001956	4	3	1425	0.0184767
GOTERM_BP_FAT	GO:0007292~female gamete generation	2	8.33333	0.00630692	ENSSSCT00000001956	4	3	1425	0.0184767
GOTERM_BP_FAT	GO:0007276~gamete generation	2	8.33333	0.0250685	ENSSSCT00000001956	4	12	1425	0.016282
GOTERM_BP_FAT	GO:0048609~reproductive process in a multicellular organism	2	8.33333	0.0353888	ENSSSCT00000001956	4	17	1425	0.0154765
GOTERM_BP_FAT	GO:0032504~multicellular organism reproduction	2	8.33333	0.0353888	ENSSSCT00000001956	4	17	1425	0.0154765
GOTERM_MF_FAT	GO:0000166~nucleotide binding	6	6.81818	0.0170787	ENSSSCT00000000393	11	269	1569	0.00625399
GOTERM_MF_FAT	GO:0000166~nucleotide binding	6	6.81818	0.0170787	ENSSSCT00000010831	11	269	1569	0.00625399
GOTERM_MF_FAT	GO:0000166~nucleotide binding	6	6.81818	0.0170787	ENSSSCT00000008216	11	269	1569	0.00625399
GOTERM_MF_FAT	GO:0000166~nucleotide binding	6	6.81818	0.0170787	ENSSSCT00000010229	11	269	1569	0.00625399
GOTERM_MF_FAT	GO:0000166~nucleotide binding	6	6.81818	0.0170787	ENSSSCT00000008214	11	269	1569	0.00625399
GOTERM_MF_FAT	GO:0000166~nucleotide binding	6	6.81818	0.0170787	ENSSSCT00000008250	11	269	1569	0.00625399
GOTERM_MF_FAT	GO:0032553~ribonucleotide binding	5	5.68182	0.0329223	ENSSSCT00000000393	11	208	1569	0.161483
GOTERM_MF_FAT	GO:0032553~ribonucleotide binding	5	5.68182	0.0329223	ENSSSCT00000010831	11	208	1569	0.161483
GOTERM_MF_FAT	GO:0032553~ribonucleotide binding	5	5.68182	0.0329223	ENSSSCT00000010229	11	208	1569	0.161483
GOTERM_MF_FAT	GO:0032553~ribonucleotide binding	5	5.68182	0.0329223	ENSSSCT00000008214	11	208	1569	0.161483
GOTERM_MF_FAT	GO:0032553~ribonucleotide binding	5	5.68182	0.0329223	ENSSSCT00000008250	11	208	1569	0.161483
GOTERM_MF_FAT	GO:0032555~purine ribonucleotide binding	5	5.68182	0.0329223	ENSSSCT00000000393	11	208	1569	0.161483
GOTERM_MF_FAT	GO:0032555~purine ribonucleotide binding	5	5.68182	0.0329223	ENSSSCT00000010831	11	208	1569	0.161483
GOTERM_MF_FAT	GO:0032555~purine ribonucleotide binding	5	5.68182	0.0329223	ENSSSCT00000010229	11	208	1569	0.161483
GOTERM_MF_FAT	GO:0032555~purine ribonucleotide binding	5	5.68182	0.0329223	ENSSSCT00000008214	11	208	1569	0.161483
GOTERM_MF_FAT	GO:0032555~purine ribonucleotide binding	5	5.68182	0.0329223	ENSSSCT00000008250	11	208	1569	0.161483
GOTERM_MF_FAT	GO:0017076~purine nucleotide binding	5	5.68182	0.042682	ENSSSCT00000000393	11	225	1569	0.0256342
GOTERM_MF_FAT	GO:0017076~purine nucleotide binding	5	5.68182	0.042682	ENSSSCT00000010831	11	225	1569	0.0256342
GOTERM_MF_FAT	GO:0017076~purine nucleotide binding	5	5.68182	0.042682	ENSSSCT00000010229	11	225	1569	0.0256342
GOTERM_MF_FAT	GO:0017076~purine nucleotide binding	5	5.68182	0.042682	ENSSSCT00000008214	11	225	1569	0.0256342
GOTERM_MF_FAT	GO:0017076~purine nucleotide binding	5	5.68182	0.042682	ENSSSCT00000008250	11	225	1569	0.0256342
GOTERM_CC_FAT	GO:0042613~MHC class II protein complex	4	3.07692	0.000113478	ENSSSCT00000001634	14	10	1203	0.00543244
GOTERM_CC_FAT	GO:0042613~MHC class II protein complex	4	3.07692	0.000113478	ENSSSCT00000001615	14	10	1203	0.00543244
GOTERM_CC_FAT	GO:0042613~MHC class II protein complex	4	3.07692	0.000113478	ENSSSCT00000001609	14	10	1203	0.00543244
GOTERM_CC_FAT	GO:0042611~MHC protein complex	4	3.07692	0.00154327	ENSSSCT00000001634	14	23	1203	0.363884
GOTERM_CC_FAT	GO:0042611~MHC protein complex	4	3.07692	0.00154327	ENSSSCT00000001615	14	23	1203	0.363884
GOTERM_CC_FAT	GO:0042611~MHC protein complex	4	3.07692	0.00154327	ENSSSCT00000001609	14	23	1203	0.363884
GOTERM_BP_FAT	GO:0019882~antigen processing and presentation	4	3.07692	0.00367224	ENSSSCT00000001634	19	26	1425	0.36631
GOTERM_BP_FAT	GO:0019882~antigen processing and presentation	4	3.07692	0.00367224	ENSSSCT00000001615	19	26	1425	0.36631
GOTERM_BP_FAT	GO:0019882~antigen processing and presentation	4	3.07692	0.00367224	ENSSSCT00000001609	19	26	1425	0.36631
GOTERM_BP_FAT	GO:0002504~antigen processing and presentation of peptide or polysaccharide antigen via MHC class II	3	2.30769	0.00403617	ENSSSCT00000001634	19	8	1425	0.0221782
GOTERM_BP_FAT	GO:0002504~antigen processing and presentation of peptide or polysaccharide antigen via MHC class II	3	2.30769	0.00403617	ENSSSCT00000001615	19	8	1425	0.0221782
GOTERM_MF_FAT	GO:0008270~zinc ion binding	5	10.8696	0.0138003	ENSSSCT00000001359	10	182	1569	0.0331685
GOTERM_MF_FAT	GO:0008270~zinc ion binding	5	10.8696	0.0138003	ENSSSCT00000005799	10	182	1569	0.0331685
GOTERM_MF_FAT	GO:0008270~zinc ion binding	5	10.8696	0.0138003	ENSSSCT00000006656	10	182	1569	0.0331685
GOTERM_MF_FAT	GO:0008270~zinc ion binding	5	10.8696	0.0138003	ENSSSCT00000008067	10	182	1569	0.0331685
GOTERM_BP_FAT	GO:0045449~regulation of transcription	4	8.69565	0.0163929	ENSSSCT00000001359	7	145	1425	0.00359993
GOTERM_BP_FAT	GO:0045449~regulation of transcription	4	8.69565	0.0163929	ENSSSCT00000008209	7	145	1425	0.00359993
GOTERM_BP_FAT	GO:0045449~regulation of transcription	4	8.69565	0.0163929	ENSSSCT00000008067	7	145	1425	0.00359993
GOTERM_MF_FAT	GO:0030528~transcription regulator activity	4	8.69565	0.0254833	ENSSSCT00000001359	10	119	1569	0.0231223
GOTERM_MF_FAT	GO:0030528~transcription regulator activity	4	8.69565	0.0254833	ENSSSCT00000008209	10	119	1569	0.0231223
GOTERM_MF_FAT	GO:0030528~transcription regulator activity	4	8.69565	0.0254833	ENSSSCT00000008067	10	119	1569	0.0231223
GOTERM_MF_FAT	GO:0003677~DNA binding	4	8.69565	0.046758	ENSSSCT00000008209	10	150	1569	0.0370546
GOTERM_MF_FAT	GO:0003677~DNA binding	4	8.69565	0.046758	ENSSSCT00000005799	10	150	1569	0.0370546
GOTERM_MF_FAT	GO:0003677~DNA binding	4	8.69565	0.046758	ENSSSCT00000008067	10	150	1569	0.0370546
GOTERM_MF_FAT	GO:0003677~DNA binding	4	8.69565	0.046758	ENSSSCT00000008214	10	150	1569	0.0370546
GOTERM_BP_FAT	GO:0048477~oogenesis	2	6.66667	0.0167594	ENSSSCT00000001956	9	3	1425	0.0464928
GOTERM_BP_FAT	GO:0007292~female gamete generation	2	6.66667	0.0167594	ENSSSCT00000001956	9	3	1425	0.0464928
GOTERM_MF_FAT	GO:0003677~DNA binding	6	5.60748	0.0136777	ENSSSCT00000001714	17	150	1569	0.00531146
GOTERM_MF_FAT	GO:0003677~DNA binding	6	5.60748	0.0136777	ENSSSCT00000001642	17	150	1569	0.00531146
GOTERM_MF_FAT	GO:0003677~DNA binding	6	5.60748	0.0136777	ENSSSCT00000001700	17	150	1569	0.00531146
GOTERM_MF_FAT	GO:0003677~DNA binding	6	5.60748	0.0136777	ENSSSCT00000005799	17	150	1569	0.00531146
GOTERM_MF_FAT	GO:0003677~DNA binding	6	5.60748	0.0136777	ENSSSCT00000010703	17	150	1569	0.00531146
GOTERM_MF_FAT	GO:0003707~steroid hormone receptor activity	3	2.80374	0.0182933	ENSSSCT00000001714	17	21	1569	0.0398137
GOTERM_MF_FAT	GO:0003707~steroid hormone receptor activity	3	2.80374	0.0182933	ENSSSCT00000001642	17	21	1569	0.0398137
GOTERM_MF_FAT	GO:0004879~ligand-dependent nuclear receptor activity	3	2.80374	0.0200035	ENSSSCT00000001714	17	22	1569	0.0309575
GOTERM_MF_FAT	GO:0004879~ligand-dependent nuclear receptor activity	3	2.80374	0.0200035	ENSSSCT00000001642	17	22	1569	0.0309575
GOTERM_CC_FAT	GO:0044449~contractile fiber part	2	1.86916	0.0393556	ENSSSCT00000011156	13	4	1203	0.00829094
GOTERM_CC_FAT	GO:0044449~contractile fiber part	2	1.86916	0.0393556	ENSSSCT00000011289	13	4	1203	0.00829094
GOTERM_CC_FAT	GO:0044449~contractile fiber part	2	1.86916	0.0393556	ENSSSCT00000011290	13	4	1203	0.00829094
GOTERM_BP_FAT	GO:0045449~regulation of transcription	5	4.6729	0.0457704	ENSSSCT00000001714	15	145	1425	0.0196408
GOTERM_BP_FAT	GO:0045449~regulation of transcription	5	4.6729	0.0457704	ENSSSCT00000001642	15	145	1425	0.0196408
GOTERM_BP_FAT	GO:0045449~regulation of transcription	5	4.6729	0.0457704	ENSSSCT00000001700	15	145	1425	0.0196408
GOTERM_BP_FAT	GO:0045449~regulation of transcription	5	4.6729	0.0457704	ENSSSCT00000010703	15	145	1425	0.0196408
GOTERM_MF_FAT	GO:0008270~zinc ion binding	7	8.23529	0.00303325	ENSSSCT00000001359	15	182	1569	0.211711
GOTERM_MF_FAT	GO:0008270~zinc ion binding	7	8.23529	0.00303325	ENSSSCT00000001642	15	182	1569	0.211711
GOTERM_MF_FAT	GO:0008270~zinc ion binding	7	8.23529	0.00303325	ENSSSCT00000005925	15	182	1569	0.211711
GOTERM_MF_FAT	GO:0008270~zinc ion binding	7	8.23529	0.00303325	ENSSSCT00000006656	15	182	1569	0.211711
GOTERM_MF_FAT	GO:0008270~zinc ion binding	7	8.23529	0.00303325	ENSSSCT00000001341	15	182	1569	0.211711
GOTERM_MF_FAT	GO:0004879~ligand-dependent nuclear receptor activity	3	3.52941	0.0154287	ENSSSCT00000001642	15	22	1569	0.0272946
GOTERM_MF_FAT	GO:0004879~ligand-dependent nuclear receptor activity	3	3.52941	0.0154287	ENSSSCT00000005925	15	22	1569	0.0272946
GOTERM_MF_FAT	GO:0030528~transcription regulator activity	5	5.88235	0.0173473	ENSSSCT00000001359	15	119	1569	0.0421271
GOTERM_MF_FAT	GO:0030528~transcription regulator activity	5	5.88235	0.0173473	ENSSSCT00000001642	15	119	1569	0.0421271
GOTERM_MF_FAT	GO:0030528~transcription regulator activity	5	5.88235	0.0173473	ENSSSCT00000005925	15	119	1569	0.0421271
GOTERM_MF_FAT	GO:0046914~transition metal ion binding	7	8.23529	0.0273966	ENSSSCT00000001359	15	284	1569	0.0324779
GOTERM_MF_FAT	GO:0046914~transition metal ion binding	7	8.23529	0.0273966	ENSSSCT00000001642	15	284	1569	0.324779
GOTERM_MF_FAT	GO:0046914~transition metal ion binding	7	8.23529	0.0273966	ENSSSCT00000005925	15	284	1569	0.324779
GOTERM_MF_FAT	GO:0046914~transition metal ion binding	7	8.23529	0.0273966	ENSSSCT00000006656	15	284	1569	0.324779
GOTERM_MF_FAT	GO:0046914~transition metal ion binding	7	8.23529	0.0273966	ENSSSCT00000001341	15	284	1569	0.324779
GOTERM_BP_FAT	GO:0045449~regulation of transcription	5	5.88235	0.0354207	ENSSSCT00000001359	14	145	1425	0.017879
GOTERM_BP_FAT	GO:0045449~regulation of transcription	5	5.88235	0.0354207	ENSSSCT00000001642	14	145	1425	0.017879
GOTERM_BP_FAT	GO:0045449~regulation of transcription	5	5.88235	0.0354207	ENSSSCT00000005925	14	145	1425	0.017879
