# Supplementary material for: Integrative Analysis of miRNAs Involved in Fat Deposition in Different Pig Breeds
Source: Genes (Basel). 2022 Dec 28;14(1):94. doi: 10.3390/genes14010094 (PMC9859024; doi:10.3390/genes14010094)
Supplement: Supplementary file 1 [file genes-14-00094-s001.zip › Table S7 KEGG enrichment analyses of the target genes.xls]

## Sheet: Table S7
KEGG enrichment analyses of the target genes of differentially expressed miRNAs in Laiwu pig and Large white adipose tissue
Category	Term	Count	%	Pvalue	Genes	List Total	Pop Hits	Pop Total	Benjamini
KEGG_PATHWAY	ssc00010:Glycolysis / Gluconeogenesis	3	2.30769	0.0496042	ENSSSCT00000010839	31	25	2069	0.0165057
KEGG_PATHWAY	ssc00010:Glycolysis / Gluconeogenesis	3	2.30769	0.0496042	ENSSSCT00000008222	31	25	2069	0.0165057
KEGG_PATHWAY	ssc00010:Glycolysis / Gluconeogenesis	3	2.30769	0.0496042	ENSSSCT00000007971	31	25	2069	0.0165057
KEGG_PATHWAY	ssc00410:beta-Alanine metabolism	3	1.80723	0.0327277	ENSSSCT00000011021	56	11	2069	0.0452306
KEGG_PATHWAY	ssc00410:beta-Alanine metabolism	3	1.80723	0.0327277	ENSSSCT00000007532	56	11	2069	0.0452306
KEGG_PATHWAY	ssc00410:beta-Alanine metabolism	3	1.80723	0.0327277	ENSSSCT00000006629	56	11	2069	0.0452306
KEGG_PATHWAY	ssc00510:N-Glycan biosynthesis	2	13.3333	0.0474521	ENSSSCT00000002542	6	20	2069	0.252999
KEGG_PATHWAY	ssc00510:N-Glycan biosynthesis	2	13.3333	0.0474521	ENSSSCT00000002038	6	20	2069	0.252999
KEGG_PATHWAY	ssc00533:Keratan sulfate biosynthesis	2	13.3333	0.00723586	ENSSSCT00000006526	6	3	2069	0.0283457
KEGG_PATHWAY	ssc00533:Keratan sulfate biosynthesis	2	13.3333	0.00723586	ENSSSCT00000002542	6	3	2069	0.0283457
KEGG_PATHWAY	ssc00564:Glycerophospholipid metabolism	4	2.46914	0.0168496	ENSSSCT00000010989	49	24	2069	0.00783331
KEGG_PATHWAY	ssc00564:Glycerophospholipid metabolism	4	2.46914	0.0168496	ENSSSCT00000006859	49	24	2069	0.00783331
KEGG_PATHWAY	ssc00564:Glycerophospholipid metabolism	4	2.46914	0.0168496	ENSSSCT00000011263	49	24	2069	0.00783331
KEGG_PATHWAY	ssc00564:Glycerophospholipid metabolism	4	2.46914	0.0168496	ENSSSCT00000001583	49	24	2069	0.00783331
KEGG_PATHWAY	ssc00600:Sphingolipid metabolism	3	3.33333	0.0149008	ENSSSCT00000010966	23	18	2069	0.0362619
KEGG_PATHWAY	ssc00600:Sphingolipid metabolism	3	3.33333	0.0149008	ENSSSCT00000011246	23	18	2069	0.0362619
KEGG_PATHWAY	ssc00600:Sphingolipid metabolism	3	3.33333	0.0149008	ENSSSCT00000002673	23	18	2069	0.0362619
KEGG_PATHWAY	ssc00603:Glycosphingolipid biosynthesis	2	3.84615	0.0455437	ENSSSCT00000006526	13	8	2069	0.0202177
KEGG_PATHWAY	ssc00603:Glycosphingolipid biosynthesis	2	3.84615	0.0455437	ENSSSCT00000000046	13	8	2069	0.0202177
KEGG_PATHWAY	ssc00604:Glycosphingolipid biosynthesis	2	3.50877	0.0399662	ENSSSCT00000002156	15	6	2069	0.653702
KEGG_PATHWAY	ssc00620:Pyruvate metabolism	3	2.30769	0.0328494	ENSSSCT00000010839	31	20	2069	0.873924
KEGG_PATHWAY	ssc00620:Pyruvate metabolism	3	2.30769	0.0328494	ENSSSCT00000008222	31	20	2069	0.873924
KEGG_PATHWAY	ssc00620:Pyruvate metabolism	3	2.30769	0.0328494	ENSSSCT00000007971	31	20	2069	0.873924
KEGG_PATHWAY	ssc00770:Pantothenate and CoA biosynthesis	3	1.80723	0.0221627	ENSSSCT00000011021	56	9	2069	0.0485669
KEGG_PATHWAY	ssc00770:Pantothenate and CoA biosynthesis	3	1.80723	0.0221627	ENSSSCT00000007532	56	9	2069	0.0485669
KEGG_PATHWAY	ssc00770:Pantothenate and CoA biosynthesis	3	1.80723	0.0221627	ENSSSCT00000006629	56	9	2069	0.0485669
KEGG_PATHWAY	ssc00970:Aminoacyl-tRNA biosynthesis	2	2.5641	0.0381362	ENSSSCT00000007362	21	4	2069	0.676188
KEGG_PATHWAY	ssc00970:Aminoacyl-tRNA biosynthesis	2	2.5641	0.0381362	ENSSSCT00000007486	21	4	2069	0.676188
KEGG_PATHWAY	ssc00983:Drug metabolism	3	2.30769	0.0299959	ENSSSCT00000011021	42	14	2069	0.254074
KEGG_PATHWAY	ssc00983:Drug metabolism	3	2.30769	0.0299959	ENSSSCT00000007532	42	14	2069	0.254074
KEGG_PATHWAY	ssc00983:Drug metabolism	3	2.30769	0.0299959	ENSSSCT00000006629	42	14	2069	0.254074
KEGG_PATHWAY	ssc03020:RNA polymerase	2	7.40741	0.0305685	ENSSSCT00000000069	9	8	2069	0.372293
KEGG_PATHWAY	ssc03020:RNA polymerase	2	7.40741	0.0305685	ENSSSCT00000010548	9	8	2069	0.372293
KEGG_PATHWAY	ssc03020:RNA polymerase	2	11.7647	0.015388	ENSSSCT00000007320	5	8	2069	0.116674
KEGG_PATHWAY	ssc03320:PPAR signaling pathway	4	3.73832	0.0255635	ENSSSCT00000001714	29	48	2069	0.00809355
KEGG_PATHWAY	ssc03320:PPAR signaling pathway	4	3.73832	0.0255635	ENSSSCT00000001642	29	48	2069	0.00809355
KEGG_PATHWAY	ssc03320:PPAR signaling pathway	4	3.73832	0.0255635	ENSSSCT00000011546	29	48	2069	0.00809355
KEGG_PATHWAY	ssc04010:MAPK signaling pathway	5	7.04225	0.00836624	ENSSSCT00000002650	19	97	2069	0.0110966
KEGG_PATHWAY	ssc04010:MAPK signaling pathway	5	7.04225	0.00836624	ENSSSCT00000004462	19	97	2069	0.0110966
KEGG_PATHWAY	ssc04010:MAPK signaling pathway	5	7.04225	0.00836624	ENSSSCT00000002652	19	97	2069	0.0110966
KEGG_PATHWAY	ssc04010:MAPK signaling pathway	5	7.04225	0.00836624	ENSSSCT00000010107	19	97	2069	0.0110966
KEGG_PATHWAY	ssc04010:MAPK signaling pathway	5	7.04225	0.00836624	ENSSSCT00000000252	19	97	2069	0.0110966
KEGG_PATHWAY	ssc04010:MAPK signaling pathway	6	5.82524	0.01144	ENSSSCT00000001734	31	97	2069	0.542694
KEGG_PATHWAY	ssc04020:Calcium signaling pathway	3	6.81818	0.0376511	ENSSSCT00000017632	10	73	2069	0.658562
KEGG_PATHWAY	ssc04020:Calcium signaling pathway	3	6.81818	0.0376511	ENSSSCT00000012789	10	73	2069	0.658562
KEGG_PATHWAY	ssc04020:Calcium signaling pathway	3	6.81818	0.0376511	ENSSSCT00000007811	10	73	2069	0.658562
KEGG_PATHWAY	ssc04110:Cell cycle	4	3.8835	0.0395811	ENSSSCT00000008079	31	53	2069	0.496694
KEGG_PATHWAY	ssc04110:Cell cycle	4	3.8835	0.0395811	ENSSSCT00000002652	31	53	2069	0.496694
KEGG_PATHWAY	ssc04110:Cell cycle	4	3.8835	0.0395811	ENSSSCT00000013823	31	53	2069	0.496694
KEGG_PATHWAY	ssc04110:Cell cycle	4	3.8835	0.0395811	ENSSSCT00000001174	31	53	2069	0.496694
KEGG_PATHWAY	ssc04144:Endocytosis	5	3.57143	0.0443551	ENSSSCT00000005707	38	76	2069	0.0183712
KEGG_PATHWAY	ssc04144:Endocytosis	5	3.57143	0.0443551	ENSSSCT00000011684	38	76	2069	0.0183712
KEGG_PATHWAY	ssc04144:Endocytosis	5	3.57143	0.0443551	ENSSSCT00000000252	38	76	2069	0.0183712
KEGG_PATHWAY	ssc04144:Endocytosis	5	3.57143	0.0443551	ENSSSCT00000011165	38	76	2069	0.0183712
KEGG_PATHWAY	ssc04144:Endocytosis	7	3.44828	0.0106758	ENSSSCT00000000996	53	76	2069	0.567074
KEGG_PATHWAY	ssc04144:Endocytosis	7	3.44828	0.0106758	ENSSSCT00000005124	53	76	2069	0.567074
KEGG_PATHWAY	ssc04144:Endocytosis	7	3.44828	0.0106758	ENSSSCT00000017088	53	76	2069	0.567074
KEGG_PATHWAY	ssc04144:Endocytosis	5	3.84615	0.0406596	ENSSSCT00000000526	37	76	2069	0.775602
KEGG_PATHWAY	ssc04144:Endocytosis	5	3.84615	0.0406596	ENSSSCT00000000411	37	76	2069	0.775602
KEGG_PATHWAY	ssc04144:Endocytosis	5	3.84615	0.0406596	ENSSSCT00000008229	37	76	2069	0.775602
KEGG_PATHWAY	ssc04310:Wnt signaling pathway	4	3.07692	0.0377042	ENSSSCT00000011555	31	52	2069	0.0269621
KEGG_PATHWAY	ssc04310:Wnt signaling pathway	4	3.07692	0.0377042	ENSSSCT00000006855	31	52	2069	0.0269621
KEGG_PATHWAY	ssc04310:Wnt signaling pathway	4	3.07692	0.0377042	ENSSSCT00000006641	31	52	2069	0.0269621
KEGG_PATHWAY	ssc04310:Wnt signaling pathway	4	3.07692	0.0377042	ENSSSCT00000001840	31	52	2069	0.0269621
KEGG_PATHWAY	ssc04310:Wnt signaling pathway	4	3.73832	0.0315089	ENSSSCT00000001714	29	52	2069	0.0164103
KEGG_PATHWAY	ssc04310:Wnt signaling pathway	4	3.73832	0.0315089	ENSSSCT00000010107	29	52	2069	0.0164103
KEGG_PATHWAY	ssc04350:TGF-beta signaling pathway	4	2.53165	0.045466	ENSSSCT00000000251	40	43	2069	0.00970883
KEGG_PATHWAY	ssc04350:TGF-beta signaling pathway	4	2.53165	0.045466	ENSSSCT00000000252	40	43	2069	0.00970883
KEGG_PATHWAY	ssc04350:TGF-beta signaling pathway	4	2.53165	0.045466	ENSSSCT00000008022	40	43	2069	0.00970883
KEGG_PATHWAY	ssc04350:TGF-beta signaling pathway	4	2.53165	0.045466	ENSSSCT00000011342	40	43	2069	0.00970883
KEGG_PATHWAY	ssc04350:TGF-beta signaling pathway	3	7.5	0.0138485	ENSSSCT00000001120	10	43	2069	0.294347
KEGG_PATHWAY	ssc04350:TGF-beta signaling pathway	3	7.5	0.0138485	ENSSSCT00000004979	10	43	2069	0.294347
KEGG_PATHWAY	ssc04520:Adherens junction	4	1.99005	0.0340936	ENSSSCT00000008173	51	30	2069	0.771051
KEGG_PATHWAY	ssc04520:Adherens junction	4	1.99005	0.0340936	ENSSSCT00000006978	51	30	2069	0.771051
KEGG_PATHWAY	ssc04520:Adherens junction	4	1.99005	0.0340936	ENSSSCT00000017223	51	30	2069	0.771051
KEGG_PATHWAY	ssc04520:Adherens junction	4	1.99005	0.0340936	ENSSSCT00000000252	51	30	2069	0.771051
KEGG_PATHWAY	ssc04540:Gap junction	4	2.61438	0.0481699	ENSSSCT00000011060	45	39	2069	0.019596
KEGG_PATHWAY	ssc04540:Gap junction	4	2.61438	0.0481699	ENSSSCT00000001501	45	39	2069	0.019596
KEGG_PATHWAY	ssc04540:Gap junction	4	2.61438	0.0481699	ENSSSCT00000008250	45	39	2069	0.019596
KEGG_PATHWAY	ssc04612:Antigen processing and presentation	7	4.21687	0.00258195	ENSSSCT00000001901	56	54	2069	0.205538
KEGG_PATHWAY	ssc04612:Antigen processing and presentation	7	4.21687	0.00258195	ENSSSCT00000001634	56	54	2069	0.205538
KEGG_PATHWAY	ssc04612:Antigen processing and presentation	7	4.21687	0.00258195	ENSSSCT00000007259	56	54	2069	0.205538
KEGG_PATHWAY	ssc04612:Antigen processing and presentation	7	4.21687	0.00258195	ENSSSCT00000000919	56	54	2069	0.205538
KEGG_PATHWAY	ssc04612:Antigen processing and presentation	7	4.21687	0.00258195	ENSSSCT00000001609	56	54	2069	0.0205538
KEGG_PATHWAY	ssc04612:Antigen processing and presentation	6	4.61538	0.00368067	ENSSSCT00000001615	42	54	2069	0.0247184
KEGG_PATHWAY	ssc04620:Toll-like receptor signaling pathway	6	3.10881	0.0193827	ENSSSCT00000002184	50	67	2069	0.00524683
KEGG_PATHWAY	ssc04620:Toll-like receptor signaling pathway	6	3.10881	0.0193827	ENSSSCT00000006769	50	67	2069	0.00524683
KEGG_PATHWAY	ssc04620:Toll-like receptor signaling pathway	6	3.10881	0.0193827	ENSSSCT00000010107	50	67	2069	0.00524683
KEGG_PATHWAY	ssc04620:Toll-like receptor signaling pathway	6	3.10881	0.0193827	ENSSSCT00000002804	50	67	2069	0.00524683
KEGG_PATHWAY	ssc04620:Toll-like receptor signaling pathway	6	3.10881	0.0193827	ENSSSCT00000001101	50	67	2069	0.00524683
KEGG_PATHWAY	ssc04620:Toll-like receptor signaling pathway	6	3.10881	0.0193827	ENSSSCT00000012318	50	67	2069	0.00524683
KEGG_PATHWAY	ssc04672:Intestinal immune network for IgA production	4	3.07692	0.0304721	ENSSSCT00000001634	42	35	2069	0.23261
KEGG_PATHWAY	ssc04672:Intestinal immune network for IgA production	4	3.07692	0.0304721	ENSSSCT00000001615	42	35	2069	0.23261
KEGG_PATHWAY	ssc04672:Intestinal immune network for IgA production	4	3.07692	0.0304721	ENSSSCT00000001609	42	35	2069	0.23261
KEGG_PATHWAY	ssc04722:Neurotrophin signaling pathway	4	3.8835	0.0415055	ENSSSCT00000008079	31	54	2069	0.0438152
KEGG_PATHWAY	ssc04722:Neurotrophin signaling pathway	4	3.8835	0.0415055	ENSSSCT00000010107	31	54	2069	0.0438152
KEGG_PATHWAY	ssc04722:Neurotrophin signaling pathway	4	3.8835	0.0415055	ENSSSCT00000001734	31	54	2069	0.0438152
KEGG_PATHWAY	ssc04722:Neurotrophin signaling pathway	4	3.8835	0.0415055	ENSSSCT00000010777	31	54	2069	0.0438152
KEGG_PATHWAY	ssc04920:Adipocytokine signaling pathway	4	2.54777	0.0300782	ENSSSCT00000001642	35	42	2069	0.0391042
KEGG_PATHWAY	ssc04920:Adipocytokine signaling pathway	4	2.54777	0.0300782	ENSSSCT00000010107	35	42	2069	0.0391042
KEGG_PATHWAY	ssc04920:Adipocytokine signaling pathway	4	2.54777	0.0300782	ENSSSCT00000010758	35	42	2069	0.0391042
KEGG_PATHWAY	ssc04920:Adipocytokine signaling pathway	4	2.54777	0.0300782	ENSSSCT00000001533	35	42	2069	0.0391042
KEGG_PATHWAY	ssc04940:Type I diabetes mellitus	4	3.07692	0.035204	ENSSSCT00000001634	42	37	2069	0.241155
KEGG_PATHWAY	ssc04940:Type I diabetes mellitus	4	3.07692	0.035204	ENSSSCT00000001615	42	37	2069	0.241155
KEGG_PATHWAY	ssc04940:Type I diabetes mellitus	4	3.07692	0.035204	ENSSSCT00000001609	42	37	2069	0.241155
KEGG_PATHWAY	ssc05200:Pathways in cancer	7	5.10949	0.0320286	ENSSSCT00000001642	37	141	2069	0.9483
KEGG_PATHWAY	ssc05200:Pathways in cancer	7	5.10949	0.0320286	ENSSSCT00000001901	37	141	2069	0.9483
KEGG_PATHWAY	ssc05200:Pathways in cancer	7	5.10949	0.0320286	ENSSSCT00000010107	37	141	2069	0.9483
KEGG_PATHWAY	ssc05200:Pathways in cancer	7	5.10949	0.0320286	ENSSSCT00000000252	37	141	2069	0.9483
KEGG_PATHWAY	ssc05200:Pathways in cancer	7	5.10949	0.0320286	ENSSSCT00000001744	37	141	2069	0.9483
KEGG_PATHWAY	ssc05200:Pathways in cancer	7	5.10949	0.0320286	ENSSSCT00000011165	37	141	2069	0.9483
KEGG_PATHWAY	ssc05200:Pathways in cancer	10	5.18135	0.00480896	ENSSSCT00000000833	50	141	2069	0.130675
KEGG_PATHWAY	ssc05200:Pathways in cancer	10	5.18135	0.00480896	ENSSSCT00000002184	50	141	2069	0.130675
KEGG_PATHWAY	ssc05200:Pathways in cancer	10	5.18135	0.00480896	ENSSSCT00000001892	50	141	2069	0.130675
KEGG_PATHWAY	ssc05200:Pathways in cancer	10	5.18135	0.00480896	ENSSSCT00000002804	50	141	2069	0.130675
KEGG_PATHWAY	ssc05200:Pathways in cancer	10	5.18135	0.00480896	ENSSSCT00000001174	50	141	2069	0.130675
KEGG_PATHWAY	ssc05200:Pathways in cancer	6	8.4507	0.00568744	ENSSSCT00000002650	19	141	2069	0.0100997
KEGG_PATHWAY	ssc05200:Pathways in cancer	6	8.4507	0.00568744	ENSSSCT00000002652	19	141	2069	0.0100997
KEGG_PATHWAY	ssc05210:Colorectal cancer	4	5.6338	0.00385756	ENSSSCT00000002650	19	38	2069	0.019462
KEGG_PATHWAY	ssc05210:Colorectal cancer	4	5.6338	0.00385756	ENSSSCT00000002652	19	38	2069	0.19462
KEGG_PATHWAY	ssc05210:Colorectal cancer	4	5.6338	0.00385756	ENSSSCT00000010107	19	38	2069	0.19462
KEGG_PATHWAY	ssc05210:Colorectal cancer	4	5.6338	0.00385756	ENSSSCT00000000252	19	38	2069	0.19462
KEGG_PATHWAY	ssc05212:Pancreatic cancer	3	3.33333	0.020287	ENSSSCT00000010107	13	39	2069	0.0521855
KEGG_PATHWAY	ssc05212:Pancreatic cancer	3	3.33333	0.020287	ENSSSCT00000000252	13	39	2069	0.0521855
KEGG_PATHWAY	ssc05212:Pancreatic cancer	3	3.33333	0.020287	ENSSSCT00000001174	13	39	2069	0.0521855
KEGG_PATHWAY	ssc05212:Pancreatic cancer	4	5.6338	0.00415626	ENSSSCT00000002652	19	39	2069	0.0110075
KEGG_PATHWAY	ssc05215:Prostate cancer	5	2.59067	0.0287501	ENSSSCT00000002184	50	50	2069	0.0152241
KEGG_PATHWAY	ssc05215:Prostate cancer	5	2.59067	0.0287501	ENSSSCT00000005857	50	50	2069	0.0152241
KEGG_PATHWAY	ssc05215:Prostate cancer	5	2.59067	0.0287501	ENSSSCT00000001901	50	50	2069	0.0152241
KEGG_PATHWAY	ssc05215:Prostate cancer	5	2.59067	0.0287501	ENSSSCT00000000090	50	50	2069	0.0152241
KEGG_PATHWAY	ssc05215:Prostate cancer	5	2.59067	0.0287501	ENSSSCT00000001174	50	50	2069	0.0152241
KEGG_PATHWAY	ssc05216:Thyroid cancer	3	2.18978	0.0378213	ENSSSCT00000001642	37	18	2069	0.0826964
KEGG_PATHWAY	ssc05216:Thyroid cancer	3	2.18978	0.0378213	ENSSSCT00000011165	37	18	2069	0.0826964
KEGG_PATHWAY	ssc05216:Thyroid cancer	4	1.99005	0.00839404	ENSSSCT00000006936	51	18	2069	0.0151154
KEGG_PATHWAY	ssc05220:Chronic myeloid leukemia	4	3.07692	0.0250621	ENSSSCT00000000526	37	37	2069	0.083918
KEGG_PATHWAY	ssc05220:Chronic myeloid leukemia	4	3.07692	0.0250621	ENSSSCT00000007699	37	37	2069	0.083918
KEGG_PATHWAY	ssc05220:Chronic myeloid leukemia	4	3.07692	0.0250621	ENSSSCT00000002652	37	37	2069	0.083918
KEGG_PATHWAY	ssc05220:Chronic myeloid leukemia	4	3.07692	0.0250621	ENSSSCT00000000252	37	37	2069	0.083918
KEGG_PATHWAY	ssc05220:Chronic myeloid leukemia	3	4.22535	0.0397784	ENSSSCT00000001174	19	37	2069	0.365312
KEGG_PATHWAY	ssc05310:Asthma	4	3.07692	0.00749981	ENSSSCT00000001634	42	21	2069	0.025161
KEGG_PATHWAY	ssc05310:Asthma	4	3.07692	0.00749981	ENSSSCT00000001615	42	21	2069	0.025161
KEGG_PATHWAY	ssc05310:Asthma	4	3.07692	0.00749981	ENSSSCT00000001609	42	21	2069	0.025161
KEGG_PATHWAY	ssc05320:Autoimmune thyroid disease	4	3.07692	0.0457443	ENSSSCT00000001634	42	41	2069	0.0279468
KEGG_PATHWAY	ssc05320:Autoimmune thyroid disease	4	3.07692	0.0457443	ENSSSCT00000001615	42	41	2069	0.0279468
KEGG_PATHWAY	ssc05320:Autoimmune thyroid disease	4	3.07692	0.0457443	ENSSSCT00000001609	42	41	2069	0.0279468
KEGG_PATHWAY	ssc05330:Allograft rejection	4	3.07692	0.0282424	ENSSSCT00000001634	42	34	2069	0.0279468
KEGG_PATHWAY	ssc05330:Allograft rejection	4	3.07692	0.0282424	ENSSSCT00000001615	42	34	2069	0.0279468
KEGG_PATHWAY	ssc05330:Allograft rejection	4	3.07692	0.0282424	ENSSSCT00000001609	42	34	2069	0.0279468
KEGG_PATHWAY	ssc05332:Graft-versus-host disease	4	2.40964	0.0434772	ENSSSCT00000001634	56	30	2069	0.0546709
KEGG_PATHWAY	ssc05332:Graft-versus-host disease	4	2.40964	0.0434772	ENSSSCT00000001609	56	30	2069	0.0546709
KEGG_PATHWAY	ssc05332:Graft-versus-host disease	4	2.40964	0.0434772	ENSSSCT00000011242	56	30	2069	0.0546709
KEGG_PATHWAY	ssc05332:Graft-versus-host disease	4	3.07692	0.020237	ENSSSCT00000001615	42	30	2069	0.230775
KEGG_PATHWAY	ssc05416:Viral myocarditis	6	3.61446	0.00544208	ENSSSCT00000000833	56	44	2069	0.215598
KEGG_PATHWAY	ssc05416:Viral myocarditis	6	3.61446	0.00544208	ENSSSCT00000001634	56	44	2069	0.215598
KEGG_PATHWAY	ssc05416:Viral myocarditis	6	3.61446	0.00544208	ENSSSCT00000001609	56	44	2069	0.215598
KEGG_PATHWAY	ssc05416:Viral myocarditis	6	3.61446	0.00544208	ENSSSCT00000013143	56	44	2069	0.215598
KEGG_PATHWAY	ssc05416:Viral myocarditis	6	3.61446	0.00544208	ENSSSCT00000011242	56	44	2069	0.215598
KEGG_PATHWAY	ssc05416:Viral myocarditis	5	3.84615	0.0101631	ENSSSCT00000001615	42	44	2069	0.230634
