# Supplementary material for: Integrative Analysis of miRNAs Involved in Fat Deposition in Different Pig Breeds
Source: Genes (Basel). 2022 Dec 28;14(1):94. doi: 10.3390/genes14010094 (PMC9859024; doi:10.3390/genes14010094)
Supplement: Supplementary file 1 [file genes-14-00094-s001.zip › Table S9 Validation of sequencing data by qRT-PCR.xls]

## Sheet: Sheet1
Validation of miRNA
miRNA	D(the Large white)	L(Lai wu)	primer
ssc-miR-133a-3p	1.0498±0.1316	3.9706±0.1515 ***	AATTGGTCCCCTTCAACCAGCTGA
ssc-miR-486	1.0000±0.1023	3.1465±0.2217 ***	TCCTGTACTGAGCTGCCCCGAGTT
ssc-miR-1	1.0529±0.4347	3.9477±0.1807 ***	GGCCTGGAATGTAAAGAAGTGTGTAC
ssc-m0092-3p	1.0000±0.0555	1.9211±0.0476 ***	AGCTGGACTTGGAGTCAGAAG
ssc-miR-204	1.0000±0.0616	1.6363±0.0685 **	TTCCCTTTGTCATCCTATGCCTA
ssc-miR-122	1.0000±0.1818	3.0168±0.6914 *	TGGAGTGTGACAATGGTGTTTGC
Data shown Mean±SD, *:P＜0.05, **:P＜0.01, ***:P＜0.001
